# Supplementary material for: The November-2023–March-2024 malaria epidemic in Zanzibar: a spatiotemporal epidemiological analysis
Source: Malar J. 2025 Oct 22;24:354. doi: 10.1186/s12936-025-05507-2 (PMC12541999; doi:10.1186/s12936-025-05507-2)
Supplement: Supplementary file 1 — Additional file 1. [file 12936_2025_5507_MOESM1_ESM.xlsx]

## Sheet: Sheet1
WeekLabel	Year	Week	Cases IDSR	Cases MCN	Rain (mm)	Avg Temp. (K)	Avg. Temp. ©
2023Week1	2023	1	101	112	0	300.936	27.7857
2023Week2	2023	2	159	179	300.635	300.629	27.479
2023Week3	2023	3	127	136	0.131535	300.945	27.795
2023Week4	2023	4	130	147	26.5004	300.411	27.2614
2023Week5	2023	5	111	115	4.79645	300.581	27.4315
2023Week6	2023	6	82	94	4.02361	300.835	27.6845
2023Week7	2023	7	121	116	2.82155	300.664	27.5135
2023Week8	2023	8	110	140	2.7789	300.781	27.6311
2023Week9	2023	9	97	120	6.56398	300.934	27.7842
2023Week10	2023	10	96	91	6.50664	300.951	27.8008
2023Week11	2023	11	60	58	7.16102	301.254	28.1041
2023Week12	2023	12	92	77	97.4439	299.96	26.8098
2023Week13	2023	13	68	81	21.7713	300.842	27.6921
2023Week14	2023	14	46	42	50.4298	300.357	27.2071
2023Week15	2023	15	74	88	61.6672	300.436	27.2856
2023Week16	2023	16	83	69	243.177	299.483	26.3333
2023Week17	2023	17	109	106	175.379	299.811	26.6611
2023Week18	2023	18	194	133	175.379	299.957	26.8072
2023Week19	2023	19	131	138	60.2327	299.696	26.5464
2023Week20	2023	20	163	157	27.1448	300.463	27.3135
2023Week21	2023	21	186	185	24.2601	299.928	26.7779
2023Week22	2023	22	207	203	24.8606	299.059	25.9085
2023Week23	2023	23	253	252	24.8286	298.977	25.8274
2023Week24	2023	24	251	284	8.20655	299.424	26.2739
2023Week25	2023	25	308	332	7.12048	299.276	26.1259
2023Week26	2023	26	217	242	13.6849	298.631	25.481
2023Week27	2023	27	158	161	9.78986	298.338	25.1881
2023Week28	2023	28	213	223	10.0558	298.678	25.5282
2023Week29	2023	29	274	267	5.25696	298.606	25.4558
2023Week30	2023	30	244	286	6.22872	298.308	25.1581
2023Week31	2023	31	214	250	4.67486	298.182	25.0315
2023Week32	2023	32	183	213	4.67486	298.123	24.9725
2023Week33	2023	33	201	240	6.21546	298.3	25.1497
2023Week34	2023	34	211	214	14.2609	298.638	25.4875
2023Week35	2023	35	157	188	7.82297	298.43	25.2797
2023Week36	2023	36	183	194	10.1531	298.775	25.6249
2023Week37	2023	37	168	173	5.12241	298.96	25.8105
2023Week38	2023	38	155	166	9.23273	299.268	26.1177
2023Week39	2023	39	129	147	6.66837	299.146	25.9964
2023Week40	2023	40	160	160	6.33808	299.351	26.2007
2023Week41	2023	41	181	200	8.62804	299.924	26.7737
2023Week42	2023	42	158	184	0.698927	300.225	27.0755
2023Week43	2023	43	182	184	7.55018	300.113	26.9631
2023Week44	2023	44	179	201	18.7109	299.343	26.1925
2023Week45	2023	45	393	437	52.5044	299.61	26.4597
2023Week46	2023	46	510	602	61.8754	299.704	26.5542
2023Week47	2023	47	550	673	75.9711	299.805	26.6554
2023Week48	2023	48	673	698	53.4102	300.751	27.601
2023Week49	2023	49	1100	1245	19.1521	300.572	27.4221
2023Week50	2023	50	1458	1604	31.0999	301.226	28.0763
2023Week51	2023	51	2981	3091	14.7479	300.781	27.6311
2023Week52	2023	52	3054	3313	14.8279	301.967	28.8168
2024Week1	2024	1	1983	1749	45.3961	301.508	28.3583
2024Week2	2024	2	2211	2164	27.3742	301.326	28.1764
2024Week3	2024	3	1557	1732	31.5835	301.571	28.4208
2024Week4	2024	4	1145	1123	1.18018	301.37	28.2199
2024Week5	2024	5	932	952	9.75888	301.603	28.453
2024Week6	2024	6	881	887	1.89356	302.234	29.0838
2024Week7	2024	7	752	881	0.0963992	302.287	29.137
2024Week8	2024	8	484	514	2.05824	302.147	28.997
2024Week9	2024	9	503	319	15.6834	302.019	28.8691
2024Week10	2024	10	428	268	0.438615	302.32	29.1701
2024Week11	2024	11	282	159	33.6623	302.346	29.1964
2024Week12	2024	12	254	149	84.4163	300.644	27.4942
2024Week13	2024	13	134	130	49.5029	301.405	28.2554
