# Supplementary material for: The November-2023–March-2024 malaria epidemic in Zanzibar: a spatiotemporal epidemiological analysis
Source: Malar J. 2025 Oct 22;24:354. doi: 10.1186/s12936-025-05507-2 (PMC12541999; doi:10.1186/s12936-025-05507-2)
Supplement: Supplementary file 2 — Additional file 2. [file 12936_2025_5507_MOESM2_ESM.xlsx]

## Sheet: Sheet1
wkt_geom	Island	Region	District	Shehia	Shehia ID	Shehia Status	2023 Pop.	Sex Ratio	Malaria Cases (whole period)	Incidence per 1000 (whole period)	Malaria Cases 2023	API 2023	Malaria Cases April 1 2023- March 31 2024	Incidence per 1000 April 1 2023 - March 31 2024
MultiPolygon (((39.24820327375608997 -6.19097482947604494, 39.24835787221354622 -6.1910714636032802, 39.24873253672662798 -6.191367781530416, 39.2490810640894594 -6.19164342733205419, 39.24924472838886658 -6.19174622480684889, 39.24921416067796542 -6.19182450861813027, 39.24888508174974078 -6.19264027674917816, 39.24852082895380789 -6.19327486551030582, 39.24839573837142837 -6.19343112995668488, …	Unguja	Mjini Magharibi	MagharibB	Kijitoupele	530208	Urban	25323.2	87	361	14.2557	243	9.59594	341	13.4659
MultiPolygon (((39.25356603335589512 -6.06560832104571812, 39.25363322893265661 -6.06679198132138175, 39.25363353968665336 -6.06680720682406616, 39.25366426177736656 -6.06831592196299585, 39.25367263049098199 -6.06872687663300781, 39.25367591212052787 -6.06888800678540807, 39.25367880622258099 -6.06903013468605135, 39.25367962385893605 -6.06907028582907593, 39.25368683925038482 -6.069424643523102…	Unguja	Mjini Magharibi	MagharibA	Mbuzini	530116	Mixed	20690.6	89	197	9.52125	119	5.75141	185	8.94127
MultiPolygon (((39.2752562287573852 -6.11224667031001179, 39.27525608010186176 -6.11241724486947025, 39.27525608004827973 -6.11241730633941849, 39.27503536206126 -6.11241711350744144, 39.27493025553825845 -6.11249097308430667, 39.2747796969820655 -6.11262732776352724, 39.27461209390175156 -6.11285174555165067, 39.27455811611292802 -6.113007986380393, 39.27460638542527249 -6.1131442763440873, 39.2…	Unguja	Mjini Magharibi	MagharibA	Kianga	530108	Mixed	20607	95	236	11.4524	156	7.57025	212	10.2878
MultiPolygon (((39.23116225106137733 -6.17320233178843836, 39.231164370446308 -6.17320323327971821, 39.23185111320162832 -6.17314515618010518, 39.2321667916660175 -6.17314741207464568, 39.23236768824660459 -6.17317245583536867, 39.23254588859678194 -6.17325016571895002, 39.23288368595586917 -6.17323813073056105, 39.23300708881674836 -6.17324190628142588, 39.23329204318323349 -6.17326779026829175,…	Unguja	Mjini Magharibi	MagharibB	Mwanakwerekwe	530226	Urban	20577.3	89	891	43.3	542	26.3396	869	42.2309
MultiPolygon (((39.26914906132704886 -6.14611424331532774, 39.26942076889862676 -6.14658857050332852, 39.26960357915555733 -6.1465647112582964, 39.2697201036121939 -6.14691541144308484, 39.26991921332189861 -6.14695059366816299, 39.26999065215560591 -6.14726077012980099, 39.27004503791921053 -6.14750102663044196, 39.27014381491225947 -6.14776425765291457, 39.27026646801619592 -6.14795268086108937…	Unguja	Mjini Magharibi	MagharibA	Mwera	530128	Mixed	20024.6	91	445	22.2227	282	14.0827	420	20.9742
MultiPolygon (((39.22841453646039866 -6.18661961600821098, 39.22843130596186256 -6.18664427718461862, 39.2284967467978376 -6.18674051295211314, 39.22860950393042856 -6.18690633229312326, 39.22880866654720933 -6.18708103664413578, 39.22891698249586767 -6.18722254624627777, 39.22902529940696326 -6.18736405672762313, 39.22924193195295572 -6.18750731341428661, 39.22927073335411308 -6.1875337592199430…	Unguja	Mjini Magharibi	MagharibB	Uzi	530234	Urban	18767.7	97	157	8.36542	102	5.43486	151	8.04572
MultiPolygon (((39.23142599740239689 -6.20156048148698424, 39.23350388376048414 -6.20187325751342389, 39.23699387184044696 -6.20156325882446868, 39.23888786538061169 -6.20125926000983974, 39.23990047066425291 -6.20184242550454279, 39.23990082906074406 -6.20183463938174473, 39.23990886184824944 -6.2018472580243289, 39.241134715099939 -6.20268783868158291, 39.24114433632188792 -6.20351974183899824,…	Unguja	Mjini Magharibi	MagharibB	Kisauni	530214	Urban	18536.8	85	340	18.3419	199	10.7354	322	17.3709
MultiPolygon (((39.23991795833040186 -6.19956075899484826, 39.23993486187501389 -6.2001092640926041, 39.23990786195854952 -6.20024226362659103, 39.23994086179623508 -6.20098426103874445, 39.23992473577175844 -6.20131535578978088, 39.239926046474217 -6.20131614914164331, 39.23992466261383072 -6.20131685784616682, 39.23990082906072985 -6.20183463938176072, 39.23990047066425291 -6.20184242550455966,…	Unguja	Mjini Magharibi	MagharibB	Tomondo	530233	Urban	18478.8	96	674	36.4742	392	21.2135	643	34.7966
MultiPolygon (((39.25612637323645515 -6.17296815919776787, 39.25633993067619798 -6.17302524637998928, 39.25650569422825242 -6.17307211305307035, 39.25656810998214041 -6.17308975997299303, 39.25680490631545183 -6.17317006616659558, 39.25688958932067862 -6.17322028803835376, 39.25710058603227992 -6.1733594857389269, 39.25726726119142995 -6.17344496342507121, 39.25749095312274761 -6.1735158295547831…	Unguja	Mjini Magharibi	MagharibB	Mambosasa	530218	Urban	17920.7	96	105	5.85915	72	4.0177	96	5.35694
MultiPolygon (((39.23732813572606659 -6.13323041079467224, 39.23734833182430037 -6.13345256793070615, 39.23737862675476151 -6.13356364614627392, 39.23735843041409055 -6.13371511666528413, 39.23727764629042269 -6.13391707813507026, 39.2373988230302686 -6.13409884321707732, 39.23739882262346157 -6.13426041208625072, 39.23729784250135566 -6.13453305941387406, 39.23728774459349466 -6.1348864914002039…	Unguja	Mjini Magharibi	MagharibA	Mtoni Chem Chem	530122	Mixed	17212.6	96	8	0.464775	5	0.290484	7	0.406678
MultiPolygon (((39.23938142047576605 -6.0569104261904867, 39.23837957729036674 -6.05726010599979858, 39.23815973341057628 -6.05736526880582371, 39.23776734392239263 -6.05755296786704989, 39.2371829295413832 -6.05782082404295341, 39.23647367780256445 -6.05816164556730818, 39.23604630163001161 -6.05836701596558669, 39.23539162022407112 -6.05868161365127911, 39.23521402067329689 -6.0592970155845256,…	Unguja	Mjini Magharibi	MagharibA	Chuini	530104	Mixed	16670.8	90	199	11.937	120	7.19821	179	10.7373
MultiPolygon (((39.23706626974686884 -6.12293221195283266, 39.2371719203429592 -6.12352590894122084, 39.23717753322021906 -6.12355745231800963, 39.23735999044780698 -6.12408076674136215, 39.23752801521714417 -6.1245626803657629, 39.23775342333833294 -6.12520918010333659, 39.23776393872478963 -6.1252393417549218, 39.23804479047070259 -6.12604486224134259, 39.23821094329809966 -6.12652140929900302,…	Unguja	Mjini Magharibi	MagharibA	Mtoni	530121	Urban	16442.9	97	306	18.6099	196	11.92	300	18.245
MultiPolygon (((39.24121148990860775 -6.14740174747478374, 39.24125975278684564 -6.14793157082055597, 39.24129810872470614 -6.14813978524607219, 39.2414191578959759 -6.14877040945804421, 39.24145641812939544 -6.1492000201592667, 39.2415583069551559 -6.1497648325840748, 39.24159315008178339 -6.15013700111292572, 39.24168782239513575 -6.15060727475936542, 39.24174303849228096 -6.15108115643115294, …	Unguja	Mjini Magharibi	MagharibA	Mchikichini	530117	Mixed	16055.9	85	47	2.92728	28	1.74391	41	2.55358
MultiPolygon (((39.25266441241175386 -6.1741223481969163, 39.25258577169999796 -6.17471057927542688, 39.25255898753032113 -6.17496429915664624, 39.25254767382709531 -6.17506123981174415, 39.25255193010714549 -6.17521142764862763, 39.25254363100624033 -6.17536162144269341, 39.25255561885015254 -6.17542564091123936, 39.25255923927360158 -6.17549564800977091, 39.25255088375671875 -6.1755267670047189…	Unguja	Mjini Magharibi	MagharibB	Mnarani	530224	Urban	15813.3	84	146	9.23271	79	4.99578	140	8.85328
MultiPolygon (((39.2386556367956203 -6.0982846748300048, 39.23852603664052907 -6.10214330908439617, 39.23330133262942354 -6.10278765128275147, 39.23274371602818178 -6.10299462491777689, 39.23234907872495825 -6.10304417503502439, 39.23190507062820132 -6.1030073313285591, 39.23140058944509434 -6.10302617575248174, 39.23114241059023044 -6.10318712810659303, 39.2310996012819686 -6.10320551427780877, …	Unguja	Mjini Magharibi	MagharibA	Kijichi	530111	Urban	14977.4	92	184	12.2852	107	7.14409	175	11.6843
MultiPolygon (((39.27870524266284491 -6.16977865788381497, 39.27898709385200959 -6.16978455424482952, 39.28391916047647925 -6.16988773822678205, 39.28705482809059646 -6.16995334779517979, 39.28983028937335575 -6.17001140510794244, 39.29154704401119602 -6.17004732154544033, 39.29546544662598251 -6.17012929930800436, 39.29833826803261587 -6.17018940209883215, 39.30341616554953532 -6.170295637167471…	Unguja	Kusini Unguja	Kati	Jumbi	520112	Urban	14919.6	94	293	19.6386	164	10.9922	260	17.4267
MultiPolygon (((39.26170233396818077 -6.19530586332554201, 39.26292824411172688 -6.19623391966301007, 39.26303685162075396 -6.19629274493179594, 39.26312895051401597 -6.19633817499118322, 39.2632234380520444 -6.19637762019860183, 39.26332509148902261 -6.1963991108812948, 39.26341119304177596 -6.19640744523816522, 39.26350446403763783 -6.19640500544956918, 39.26359653804711058 -6.19640017277959387…	Unguja	Mjini Magharibi	MagharibB	Uwandani	530211	Mixed	14870	92	227	15.2656	149	10.0201	209	14.0551
MultiPolygon (((39.27637666513267334 -6.17204298851384614, 39.27625278439307976 -6.17229074962869451, 39.27582676964421893 -6.1724160486973485, 39.27504991822043934 -6.17304254115495343, 39.27487450014822912 -6.17359385566228003, 39.27515015670141452 -6.1740699899386291, 39.27535063467366427 -6.17482178165520246, 39.2749496796223454 -6.1760747681360435, 39.27429812669442555 -6.17722751571667139, …	Unguja	Mjini Magharibi	MagharibB	Chunga	530205	Mixed	14450.6	97	231	15.9855	162	11.2106	217	15.0167
MultiPolygon (((39.22657186244857286 -6.13393616903653438, 39.22645712548457197 -6.13404631726183069, 39.22647155017747167 -6.13422821503530535, 39.22649071308245539 -6.13430479803687767, 39.22650989013675371 -6.13441488963883597, 39.22652427950023934 -6.13451301590420339, 39.22653152621862205 -6.13468534281932332, 39.22654590751144354 -6.13476432131075278, 39.2265674739011061 -6.1348696249533629…	Unguja	Mjini Magharibi	MagharibA	Mtoni KidatuL	530123	Urban	14418.4	96	156	10.8195	87	6.03394	155	10.7501
MultiPolygon (((39.24686111745460693 -6.17721703342213768, 39.24698590827770062 -6.17745721600579056, 39.24700968905042231 -6.17750298638894346, 39.2470006762351673 -6.17761038833697551, 39.24710081517329741 -6.17764109286762686, 39.24710426154069154 -6.17775263951297315, 39.24710445710732643 -6.17775896930738888, 39.24716161923851843 -6.17779540319639153, 39.24714082323939124 -6.1780321675930531…	Unguja	Mjini Magharibi	MagharibB	Pangawe	530229	Urban	14355.9	111	174	12.1205	128	8.91623	158	11.006
MultiPolygon (((39.23105473364806528 -6.07920374326050084, 39.23273015159018229 -6.0792451413364903, 39.23373435458235292 -6.07912982115388711, 39.23432260299994567 -6.07923009241442891, 39.23374328278615053 -6.0803981420211306, 39.23214989309294509 -6.08384002486539366, 39.23231729891481478 -6.08462006566748048, 39.23245264878904948 -6.08555682751454707, 39.2327340334847392 -6.08590588697618884,…	Unguja	Mjini Magharibi	MagharibA	Kikaangoni	530112	Urban	13916.5	98	26	1.86828	16	1.14971	24	1.72457
MultiPolygon (((39.22800056135462654 -6.23833719263368103, 39.22832788332845411 -6.23860576504908515, 39.22855460255002669 -6.23879179043158949, 39.22857577280545627 -6.2388035668888504, 39.22870425187816323 -6.23887504505385238, 39.22973201046097103 -6.23944682768574932, 39.22984851626645764 -6.23951164501467659, 39.22989162420768849 -6.23953562655082106, 39.23057188024135655 -6.2399140789581393…	Unguja	Mjini Magharibi	MagharibB	Chukwani	530202	Urban	13685.3	105	451	32.9551	232	16.9525	433	31.6398
MultiPolygon (((39.21396735461955529 -6.07602871933352162, 39.21451257463201046 -6.076172112064123, 39.21487671183679424 -6.07611572073146622, 39.21529265188715385 -6.07584987912889041, 39.21551506096241013 -6.07595031664962892, 39.21554383373182162 -6.07615135740653489, 39.21566579242928441 -6.0761872109614341, 39.21609622456833222 -6.07628756522599112, 39.21624685034631597 -6.07625878326416302,…	Unguja	Mjini Magharibi	MagharibA	Kihinani	530110	Mixed	13588.3	112	141	10.3765	93	6.8441	136	10.0086
MultiPolygon (((39.23008347499457216 -6.14557354692160462, 39.23032499436082077 -6.14555190171201815, 39.23071715572557139 -6.1454966828344233, 39.23080802580363269 -6.14549185667901199, 39.23108788861448915 -6.14565927872253592, 39.23126965878022787 -6.14571903689064047, 39.23176949508839328 -6.14580977233468406, 39.23211388085038465 -6.14587424663901238, 39.23237454887486564 -6.1458932811786715…	Unguja	Mjini Magharibi	MagharibA	Munduli	530124	Urban	12190.6	87	80	6.56244	49	4.0195	78	6.39838
MultiPolygon (((39.24507663963134974 -6.17328013089561622, 39.24528004276496773 -6.17325741708313114, 39.24568776984593654 -6.17320816303411224, 39.24591609676669179 -6.17307641702525967, 39.24604283760625378 -6.17305840747713486, 39.24616600169343883 -6.17306313747222823, 39.24649007993818373 -6.17313000454707783, 39.24675678733855477 -6.17325075098011578, 39.24694931531172415 -6.173278186554138…	Unguja	Mjini Magharibi	MagharibB	Muembe Majogoo	530227	Urban	11608.6	94	25	2.15358	14	1.206	24	2.06743
MultiPolygon (((39.25156841729586432 -6.17279959229212949, 39.2515691365355508 -6.1728001961699146, 39.25157975053047466 -6.17295008853639438, 39.25159913403907552 -6.17302042543268925, 39.25163637390690496 -6.17315555760300949, 39.25171742668123187 -6.17329618516851841, 39.25170809805290872 -6.17329660148428339, 39.25050179440153642 -6.17400959103329505, 39.2502925862322698 -6.17411141168124811,…	Unguja	Mjini Magharibi	MagharibB	Kinuni	530213	Urban	11366.5	95	297	26.1295	189	16.6279	275	24.194
MultiPolygon (((39.2208393943572915 -6.14679790787605018, 39.22083881195112554 -6.14679758305921364, 39.2208351928562422 -6.14654605415072375, 39.22083433123682994 -6.14645768292587213, 39.22083721547922153 -6.14639275843401034, 39.2208393943572915 -6.14679790787605018)),((39.22084688159829824 -6.14607568557171469, 39.22085088209304615 -6.14594449701291445, 39.22086891100369144 -6.145353128522044…	Unguja	Mjini Magharibi	MagharibA	Mto pepo	530119	Urban	11280	140	190	16.8439	123	10.9042	182	16.1347
MultiPolygon (((39.24985903940283549 -6.21762183767034227, 39.25089222567039116 -6.21999163997875648, 39.25108415340325507 -6.22003577927253559, 39.25121857094683264 -6.2199845514601817, 39.25156080677098913 -6.22005971022034831, 39.25191150355688308 -6.22027562148978141, 39.25208385296451041 -6.22031623135940315, 39.25237309696355936 -6.22048836977756991, 39.25257926324614033 -6.2206697011582265…	Unguja	Mjini Magharibi	MagharibB	Maungani	530219	Mixed	11205.5	88	146	13.0294	92	8.21028	139	12.4047
MultiPolygon (((39.23832336255598818 -6.10817758855089998, 39.23684384648262125 -6.10967886977525421, 39.23684350235983231 -6.10967935118407723, 39.23674567387304535 -6.1098424478334401, 39.236600351139721 -6.11008472296399496, 39.23647279669758348 -6.11029344841877986, 39.23642641311167978 -6.110467385880618, 39.23636843396990059 -6.11075728159251153, 39.23627566753793161 -6.11110515739819071, 3…	Unguja	Mjini Magharibi	MagharibA	Mwanyanya	530127	Urban	11151.8	166	140	12.5541	104	9.32588	133	11.9264
MultiPolygon (((39.24668216472668547 -6.14655565376836144, 39.24666142877535435 -6.14686949040951358, 39.24659836611584751 -6.14702078664372031, 39.24633359577173053 -6.14691891156008019, 39.24563204726441512 -6.14686962955839267, 39.24548937719092123 -6.14688315848423006, 39.245377840780165 -6.14689373489183399, 39.2451792542596678 -6.14691256692484878, 39.24499288241183592 -6.14693023990224141,…	Unguja	Mjini Magharibi	MagharibA	Masingini	530115	Mixed	10789.6	91	128	11.8633	93	8.61944	123	11.3999
MultiPolygon (((39.31798095815707939 -5.73709264467481361, 39.31285469118177645 -5.73854077107174021, 39.29918000944400092 -5.7425334075803951, 39.29918003284825545 -5.74253073356402499, 39.29919832168490501 -5.74044118662461145, 39.29915471595804632 -5.73930430063242536, 39.29900652377932602 -5.73819959542800273, 39.29882598721848552 -5.73705839648535587, 39.29805922467460277 -5.7317549745150584…	Unguja	Kaskazini Unguj	KaskaziniA	Kiungani	510136	Urban	10631.7	96	90	8.46528	55	5.17323	82	7.71281
MultiPolygon (((39.21773215867482776 -6.11302178328760615, 39.21817215021799541 -6.11303678503467296, 39.2184571440316887 -6.11297011093974696, 39.21876463613022423 -6.11296818051964497, 39.21932123226824984 -6.11286439602259613, 39.21944832034960626 -6.11285029445633921, 39.21962012207426085 -6.1128304781233771, 39.21973094863157883 -6.11281355883400135, 39.2198259959071649 -6.11280358705239912,…	Unguja	Mjini Magharibi	MagharibA	Kibweni	530109	Urban	10510.9	85	107	10.1799	72	6.85002	104	9.89447
MultiPolygon (((39.25561934526548669 -6.19933387182577178, 39.25741460402863936 -6.20076329695393635, 39.25876858034656181 -6.20151546441713464, 39.25880214880082519 -6.20152372755566184, 39.25880565682322043 -6.20152459108282805, 39.25879410565958239 -6.20173858662336475, 39.2587942176743212 -6.20173899255851069, 39.25888122656396462 -6.20205430770416832, 39.25898472711260467 -6.2024293871101914…	Unguja	Mjini Magharibi	MagharibB	Fuoni Kipungani	530209	Mixed	10426.3	84	64	6.13833	46	4.41192	58	5.56286
MultiPolygon (((39.21891845310629066 -6.10027212122832196, 39.21959153825866196 -6.10067460052629773, 39.22039626438778726 -6.10066038461351745, 39.22065290371016033 -6.10055611793208818, 39.2207916123274245 -6.10046231662741345, 39.22111780952730697 -6.10080938390163396, 39.22147516086209862 -6.10099672662998138, 39.22190236100292537 -6.10150826530873402, 39.22206897729428476 -6.1017998444591548…	Unguja	Mjini Magharibi	MagharibA	Chemuchem	530103	Mixed	10236.2	93	27	2.63769	20	1.95384	24	2.34461
MultiPolygon (((39.23492433970068305 -6.18455510606537207, 39.23492199243151646 -6.1845910017308281, 39.23485939726074179 -6.1847713812994094, 39.23482106536746983 -6.1851396670113381, 39.23480714839201511 -6.18548707879771165, 39.23484696523998849 -6.18572373197421133, 39.23484789821957719 -6.18572408729820555, 39.23484762653760782 -6.18572824198753057, 39.23491851997646762 -6.18600584799405784,…	Unguja	Mjini Magharibi	MagharibB	Melinne	530221	Urban	9776.14	91	273	27.9251	175	17.9007	264	27.0045
MultiPolygon (((39.25380137730575569 -6.14329346659915299, 39.25429719920812488 -6.14850104087545102, 39.25549716735903871 -6.14844398280469751, 39.25564272605549831 -6.14878474271283704, 39.25593389346057904 -6.14956966006095929, 39.25603538804487869 -6.14977832163276439, 39.25615425922721613 -6.15031823046567006, 39.25628832554853886 -6.15062835928916307, 39.25638415819728522 -6.150997864357757…	Unguja	Mjini Magharibi	MagharibA	Muwembemchomeke	530125	Mixed	9498.6	108	9	0.947508	6	0.631672	9	0.947508
MultiPolygon (((39.21511929441133759 -6.20453307962494449, 39.21611143900916829 -6.20533817722914982, 39.21630843276206946 -6.20550436158486995, 39.21660986455086118 -6.20575865019301176, 39.21679958766787877 -6.20591870154814629, 39.21719693456228129 -6.20621902146789317, 39.21737404910134472 -6.20638992319780147, 39.21764392451572689 -6.20662676594364449, 39.21785637101486088 -6.206791828058511…	Unguja	Mjini Magharibi	MagharibB	Mbweni	530220	Urban	9457.25	92	407	43.0358	196	20.7248	384	40.6038
MultiPolygon (((39.32278010461192963 -6.1845089462391627, 39.32304767168434978 -6.1845329594069236, 39.32331866948403132 -6.18449522530067508, 39.32352106024161031 -6.18450894631668913, 39.32372688131142979 -6.18460156614055023, 39.32387438665746515 -6.18467360354690054, 39.32403218300308367 -6.18465988215066709, 39.32441295206105991 -6.18468732463894977, 39.32477999947082026 -6.18467360282851608…	Unguja	Kusini Unguja	Kati	Tunguu	520134	Urban	9260.8	101	153	16.5213	113	12.202	144	15.5494
MultiPolygon (((39.22724598703771193 -6.20155103870532631, 39.2271212688861155 -6.20190671677880356, 39.22708949712776416 -6.20183869992142078, 39.22703295687314551 -6.20182742452741209, 39.2209701847819403 -6.19981648186981626, 39.21524078951832593 -6.19783205442032781, 39.21589005109416348 -6.1960583339648645, 39.21634107714456263 -6.19482616684843901, 39.21645887798669605 -6.19450358293171366,…	Unguja	Mjini Magharibi	MagharibB	Mombasa	530225	Urban	9219.89	83	273	29.6099	147	15.9438	262	28.4168
MultiPolygon (((39.21407178110845138 -6.18644299811830489, 39.21397394530819014 -6.18683267013623173, 39.21354890937658411 -6.18664057006446555, 39.21318257678118613 -6.18619726390508529, 39.21316640999006609 -6.18617539039856013, 39.21303339486704687 -6.18599542930815094, 39.2129324781313926 -6.18596032806027107, 39.21286666262196263 -6.1859032875124198, 39.21281839868580477 -6.18586818686184792…	Unguja	Mjini Magharibi	Mjini	Kwabitiamrani	530318	Urban	9104.3	99	27	2.96563	15	1.64757	27	2.96563
MultiPolygon (((39.22225241079966196 -6.15451764132840307, 39.22231267681579681 -6.15452336057020499, 39.22235954215923925 -6.15450802284253751, 39.22238249575105584 -6.15449843940001706, 39.22240641148072626 -6.15450225899246561, 39.22243225308199754 -6.15453671420815773, 39.2225642965756478 -6.1546266536881582, 39.22265326675138652 -6.15464959391515265, 39.22282514368492912 -6.15457325539957356…	Unguja	Mjini Magharibi	Mjini	Kwamtipura	530320	Urban	8814.31	96	95	10.7779	54	6.1264	91	10.3241
MultiPolygon (((39.23324448762057415 -6.16599281100149277, 39.23347217538834997 -6.16606323561849923, 39.23372662041020931 -6.16604780590215285, 39.23392177222176258 -6.16606686802962933, 39.23408824914994852 -6.16613764158644972, 39.23437147244227674 -6.16630601724975591, 39.23447098259747889 -6.16636341670703114, 39.23463179170489923 -6.16659694838777916, 39.23477149809885134 -6.166676828936144…	Unguja	Mjini Magharibi	MagharibB	Mikarafuuni	530223	Urban	8661.58	90	42	4.849	32	3.69448	36	4.15629
MultiPolygon (((39.22352602780991759 -6.15136446954069172, 39.22358400680415258 -6.15138766141397308, 39.22373620278418827 -6.15138331254069382, 39.22383694129000986 -6.15138041357166099, 39.2239376797940551 -6.15137751458368065, 39.22416669758598573 -6.15137606525989789, 39.22425953386463959 -6.15138183124679649, 39.2244000640828574 -6.15139056017208752, 39.22457545138274781 -6.15137715242420402…	Unguja	Mjini Magharibi	MagharibA	Uholanzi	530130	Urban	8496.28	125	39	4.59025	24	2.82477	38	4.47255
MultiPolygon (((39.24809193340193758 -6.24708069485504591, 39.24813071703020739 -6.24716400776202718, 39.24819249439553914 -6.24722162060868946, 39.2488093851937947 -6.24779692314592872, 39.24904960110844598 -6.24802094469382485, 39.24952807100461172 -6.24846715923283114, 39.24958801907578732 -6.24852306576280014, 39.24980922155374685 -6.24872935467239099, 39.24996848545554684 -6.2488778816845309…	Unguja	Mjini Magharibi	MagharibB	Shakani	530230	Mixed	8459.77	101	107	12.6481	82	9.69293	98	11.5842
MultiPolygon (((39.22150672339789423 -6.03606211826669359, 39.22150674978215079 -6.03606211934702586, 39.22151195873045282 -6.0361008233087281, 39.22151716858358128 -6.03613952817453558, 39.22154661950978749 -6.03635835612099036, 39.22166468000762762 -6.03691535555874381, 39.22173733186355804 -6.03731494201415675, 39.22182209327946367 -6.03767820292686963, 39.22187052753541536 -6.0379264314677811…	Unguja	Mjini Magharibi	MagharibA	Kama	530107	Rural	8416.99	94	53	6.29679	41	4.8711	48	5.70275
MultiPolygon (((39.5337507490074529 -6.25575606518920768, 39.5339096273964401 -6.25575606484637259, 39.53451234081925492 -6.25573556412851595, 39.53531185855079855 -6.25567816340779981, 39.53545741219218002 -6.25567816260028131, 39.53624667999903153 -6.25567816306369906, 39.53632458192349475 -6.25655148250105952, 39.53634123350101959 -6.25668119440887072, 39.53648038490831595 -6.25776510951644571…	Unguja	Mjini Magharibi	Kusini	Paje	520220	Mixed	8367.99	99	321	38.3605	293	35.0144	248	29.6367
MultiPolygon (((39.23538510749535391 -5.95736805611392573, 39.23435488922367398 -5.96026084418080959, 39.23415269729626687 -5.96082858570105323, 39.23305608841225478 -5.96230701162306431, 39.2327111853848578 -5.96277200305062482, 39.23186288001163291 -5.96391567089508445, 39.22889717398575726 -5.96791397739043905, 39.22885360360372431 -5.96871427589025227, 39.22867327773933255 -5.9720264768007611…	Unguja	Kaskazini Unguj	KaskaziniB	Misufini	510202	Mixed	8243.62	103	68	8.24881	33	4.0031	64	7.76358
MultiPolygon (((39.28529769564774909 -6.19437238695533399, 39.28544970540188785 -6.19496353472125083, 39.28554242702136179 -6.20183992397684403, 39.28608371729584547 -6.20418551349609526, 39.28608375060166935 -6.20418557436146489, 39.2861816696987205 -6.20434764736065159, 39.28618170554331357 -6.20434770668980384, 39.28700480603556855 -6.20571008129812896, 39.28782787197609849 -6.2070723954003863…	Unguja	Mjini Magharibi	MagharibB	Kibondeni	530207	Mixed	8209.56	110	162	19.7331	108	13.1554	150	18.2714
MultiPolygon (((39.23037525874065778 -6.17102905297300186, 39.231164370446308 -6.17320323327971821, 39.23116225106137733 -6.17320233178843836, 39.22987289811020162 -6.17291435836449587, 39.22987154679461952 -6.17291909595932964, 39.22958781408953399 -6.17285800454246747, 39.22945496355417561 -6.17270484606854453, 39.22885438903890076 -6.17244794656836948, 39.22816599482618471 -6.17219756527419428…	Unguja	Mjini Magharibi	MagharibB	Magogoni	530217	Urban	8196.14	94	463	56.49	283	34.5284	457	55.758
MultiPolygon (((39.30554800027539386 -6.2725996174178773, 39.30507217526914587 -6.2725470310248852, 39.30470037097100544 -6.27123036987063287, 39.3047003709198961 -6.26992632519646431, 39.3041787530076121 -6.268361471531116, 39.30385274097670134 -6.26699222500210151, 39.30372233774828317 -6.26668251454400416, 39.30329852258875434 -6.2660304924595831, 39.30303771365313281 -6.26552517488274674, 39.…	Unguja	Mjini Magharibi	MagharibB	Kombeni	530215	Mixed	8173.44	89	123	15.0487	79	9.66545	114	13.9476
MultiPolygon (((39.21015809777574646 -6.18224595708548019, 39.21154291622589483 -6.18445544021590976, 39.21186188169737363 -6.18498187247456244, 39.21207687832628608 -6.18516615601488695, 39.2121037400696224 -6.18518162150013762, 39.21222167192065911 -6.18524952208861478, 39.21235769067313726 -6.1853241123102265, 39.21241952057189906 -6.18541685707387412, 39.21250687185887074 -6.18554788500562314…	Unguja	Mjini Magharibi	Mjini	Migombani	530334	Urban	8173.44	90	208	25.4483	104	12.7241	201	24.5918
MultiPolygon (((39.23560751328938778 -6.15321678020073914, 39.23550457741143305 -6.15356224394917195, 39.23540101656286794 -6.15390980472187721, 39.23515769291136479 -6.15465673356745668, 39.23481822423036647 -6.15548215487136829, 39.23397269995483327 -6.15666050392514208, 39.2331719508239658 -6.15752549494194756, 39.23160897297447747 -6.15915989161343802, 39.23037381427973003 -6.1604514796235694…	Unguja	Mjini Magharibi	MagharibA	Welezo	530131	Urban	8143.74	87	92	11.297	68	8.34997	88	10.8058
MultiPolygon (((39.21524078951832593 -6.19783205442034468, 39.2209701847819403 -6.19981648186981626, 39.22703295687314551 -6.20182742452741209, 39.22708949712776416 -6.20183869992143766, 39.2271212688861155 -6.20190671677880356, 39.22706738949054284 -6.20206037358451123, 39.22705353324820265 -6.20208989263098598, 39.22698570329609424 -6.20223439978089619, 39.22694663635768109 -6.20240487338402602…	Unguja	Mjini Magharibi	MagharibB	Michungwani	530222	Urban	8002.13	85	86	10.7471	45	5.6235	84	10.4972
MultiPolygon (((39.27709927849141991 -6.10262258343889297, 39.27709130711678398 -6.10271596727742693, 39.27708846573914769 -6.10284095959188022, 39.27713676447118729 -6.10301140166012068, 39.2771367931046953 -6.10301146311966836, 39.27726742796127013 -6.10320457549486761, 39.27740094572943264 -6.10333524668933691, 39.27740097342852721 -6.10333530965007576, 39.27752026009437714 -6.1036590881314722…	Unguja	Mjini Magharibi	MagharibA	Dole	530105	Rural	7879.13	104	65	8.24965	40	5.0767	59	7.48814
MultiPolygon (((39.31146266103560549 -6.1369961206791217, 39.31148720926256601 -6.1371074072152263, 39.31155430834834874 -6.13722360366194497, 39.31157231024945986 -6.13733161658833204, 39.3115526721610351 -6.13748381730512094, 39.31145775124764441 -6.13769002465406466, 39.31135984742788736 -6.13784747827464106, 39.31129900436292246 -6.13794532848834962, 39.31122372224700001 -6.13799442530660944,…	Unguja	Kusini Unguja	Kati	Ubago	520135	Rural	7724.46	99	49	6.34349	32	4.14268	45	5.82565
MultiPolygon (((39.20832610886955649 -6.17539812526256515, 39.21127393022572249 -6.17619332618537697, 39.21125199131147099 -6.17653556645869095, 39.2112168899388962 -6.17671546192146614, 39.21122566564382339 -6.1769480095588829, 39.21108525925094312 -6.17703137608104136, 39.21103699443888502 -6.17750085862331844, 39.21092730294841999 -6.17901022505169273, 39.21081322255184887 -6.17908920272606821…	Unguja	Mjini Magharibi	Mjini	Urusi	530354	Urban	7679.61	88	20	2.6043	10	1.30215	20	2.6043
MultiPolygon (((39.29918003284825545 -5.74253073356402499, 39.29822618233991705 -5.74274434817689805, 39.29729863786552357 -5.74295019294876496, 39.29602583824464546 -5.74324561209711337, 39.29559695477349379 -5.74335054934881306, 39.29517763886870796 -5.74347343254134035, 39.2947834282933286 -5.74362442602873813, 39.29435755157273746 -5.74376885345751553, 39.29393405566156616 -5.7438965249037421…	Unguja	Kaskazini Unguj	KaskaziniA	Banda kuu	510135	Urban	7577.36	98	53	6.99452	28	3.69522	49	6.46663
MultiPolygon (((39.30884262878021218 -6.13007197050904473, 39.30888834391314646 -6.13026329288974647, 39.30913710196393396 -6.13088846097038065, 39.30932989080682916 -6.13134887102328641, 39.30938585988466372 -6.13148253372871288, 39.30955933543700098 -6.13193422575156166, 39.30972277977708984 -6.13233843358003039, 39.30983264217018558 -6.132610127541545, 39.31005848817522264 -6.13316819595777662…	Unguja	Kusini Unguja	Kati	Kidimni	520115	Rural	7561.46	102	71	9.38972	36	4.76099	62	8.19947
MultiPolygon (((39.25221341535680608 -6.15861952349759267, 39.25153883589285186 -6.15852982697025109, 39.25140251443912831 -6.1585083500228297, 39.25134225082567241 -6.158509096450973, 39.25125114725816644 -6.15852996250481421, 39.25111412390198495 -6.15854151563896224, 39.25070090116809496 -6.15857545780338622, 39.25051792973859222 -6.15851738251878089, 39.25032851931695177 -6.15849736629559708,…	Unguja	Mjini Magharibi	MagharibA	Mtofaani	530120	Urban	7495	105	70	9.33956	54	7.2048	67	8.93929
MultiPolygon (((39.22116147751268045 -6.15055782161237996, 39.22116180171209976 -6.15055860952509192, 39.2213923230519228 -6.15111894053899011, 39.22140499490849663 -6.15114974207405929, 39.22141766721890832 -6.15118054451313423, 39.22148081120324292 -6.15133403030489756, 39.22158082596346418 -6.15155000270345731, 39.22173292735148209 -6.1519864308942287, 39.22206267774539867 -6.1527674205966898,…	Unguja	Mjini Magharibi	Mjini	Chumbuni	530303	Urban	7493.36	88	395	52.7133	229	30.5604	392	52.313
MultiPolygon (((39.21969662526276323 -6.16878692535148421, 39.21962908497007305 -6.16916136539180648, 39.21962901636484133 -6.16916182262970558, 39.21955356733821674 -6.16967406213927738, 39.21953210850402627 -6.16983084326367326, 39.21833271982515612 -6.16968473619321855, 39.21811445671381335 -6.16969702330030234, 39.21800483193486286 -6.16943401043508466, 39.21816392930306705 -6.168957248071133…	Unguja	Mjini Magharibi	Mjini	Sebleni	530350	Urban	7317.69	84	112	15.3054	70	9.56586	108	14.7588
MultiPolygon (((39.25707983305263582 -6.19369515501845758, 39.25714545142056267 -6.1936643577143613, 39.25714413072589792 -6.19368657759464103, 39.25714307944465276 -6.19370426475772984, 39.25710692750939756 -6.19431249844953769, 39.2572278120858158 -6.19446343093060747, 39.25766569956540764 -6.1947995237861404, 39.25800989436284283 -6.19517668349216333, 39.25840070056688802 -6.19573885965477889,…	Unguja	Mjini Magharibi	MagharibB	Fuoni Migombani	530210	Urban	7260.12	90	82	11.2946	48	6.61146	80	11.0191
MultiPolygon (((39.21909022055260863 -6.1415194987918289, 39.2196664850067549 -6.14167930406784368, 39.22046276254023667 -6.1417998790016739, 39.22079865111376762 -6.14174578713712904, 39.22082560003224216 -6.14174144724416937, 39.22082600343210856 -6.14174138228008015, 39.22086623153234797 -6.14369816933084412, 39.22086943049905017 -6.14407405793844319, 39.22087262948004849 -6.14444994744511774,…	Unguja	Mjini Magharibi	Mjini	Banko	530302	Urban	7121.08	91	31	4.35327	9	1.26385	29	4.07242
MultiPolygon (((39.22053053746537898 -6.16979393041471003, 39.22090661790412724 -6.16984164397157198, 39.22129764765026749 -6.16989533472379126, 39.22169346391197564 -6.16995740033738826, 39.22227941289607855 -6.17004272266890386, 39.22255625055259998 -6.1700988535986605, 39.22289646358161264 -6.17015735133387988, 39.22318645901896161 -6.17022424703671835, 39.22360205459508364 -6.1704035829179533…	Unguja	Mjini Magharibi	Mjini	Nyerere	530347	Urban	6733.61	88	312	46.3347	221	32.8204	306	45.4437
MultiPolygon (((39.22082965389245857 -6.18168712118175723, 39.2208265487108747 -6.18169591689726783, 39.22082595850297082 -6.18169546729636021, 39.22048630526980872 -6.18145852243028404, 39.21964601016350116 -6.18087232962621247, 39.21945628333457279 -6.18073997553441501, 39.21936046924615482 -6.18067313486437353, 39.21929566826966607 -6.18063199543128228, 39.21921642005699482 -6.1805816840316527…	Unguja	Mjini Magharibi	Mjini	Magomeni	530323	Urban	6711.1	91	533	79.4207	322	47.9802	517	77.0366
MultiPolygon (((39.23938142047576605 -6.0569104261904867, 39.23818127982534065 -6.05636475336485613, 39.23788462847184633 -6.05624092420796867, 39.23704836650551186 -6.055901397863515, 39.23663795361882478 -6.05574591343237856, 39.23635130392099057 -6.05563670495724793, 39.23606465342987093 -6.05552749723076467, 39.23525111517080433 -6.05518284250682726, 39.23486225248571913 -6.05507802421523333,…	Unguja	Mjini Magharibi	MagharibA	Mfenesini	530118	Mixed	6653.3	94	88	13.2265	58	8.71748	82	12.3247
MultiPolygon (((39.27525608010186176 -6.11241724486947025, 39.27661204862098998 -6.112418429765901, 39.28248978452919005 -6.11242356698024913, 39.28341773489111688 -6.11242437820956841, 39.28595884071879141 -6.1124265989772093, 39.28598540150522922 -6.11242662239439749, 39.28784575027497539 -6.11242545118442759, 39.28882044763920334 -6.11242483812515935, 39.28914644978735282 -6.11242463308795969,…	Unguja	Kusini Unguja	Kati	Koani	520118	Mixed	6556.3	92	75	11.4394	48	7.3212	65	9.91413
MultiPolygon (((39.2135470421732748 -6.11590332294910066, 39.21357175648206805 -6.11590468091485917, 39.21385423448213459 -6.11588401200453724, 39.21389919955139192 -6.11587131766874936, 39.21392192155911971 -6.11586490301001451, 39.21417073130150754 -6.11579466057856092, 39.21435830987348936 -6.11582592365303324, 39.21446009992679649 -6.11584288900161344, 39.21463234292151867 -6.1159186762649104…	Unguja	Mjini Magharibi	MagharibA	Sharifumsa	530129	Urban	6497.89	93	18	2.77013	14	2.15455	16	2.46234
MultiPolygon (((39.2778327665855258 -6.09363422495983365, 39.27803161769853091 -6.09365979099841137, 39.27815858720088471 -6.09364780449935672, 39.27822476646881711 -6.09371658415595352, 39.27822478686432817 -6.09371660535290971, 39.27825035320665137 -6.09381603124604609, 39.27818217653732802 -6.09407453709996538, 39.27817081324987925 -6.09425066277538008, 39.27817365399903338 -6.0943671325119774…	Unguja	Mjini Magharibi	MagharibA	Kizimbani	540117	Urban	6381.89	93	13	2.03701	8	1.25355	13	2.03701
MultiPolygon (((39.35563572695718904 -5.89797745244871141, 39.35645388739910544 -5.90576407951397364, 39.3559930628510628 -5.90576054625865865, 39.35562548875436306 -5.90575772827426437, 39.35479708915102037 -5.90575137580047205, 39.35410379649135848 -5.90574605964373944, 39.35188601546931153 -5.90528477120169804, 39.3516471965443273 -5.90523509736304941, 39.34715976649229674 -5.90561287933674439…	Unguja	Kaskazini Unguj	KaskaziniA	Matemwe kusini	510125	Rural	6348.86	91	36	5.67031	16	2.52014	34	5.35529
MultiPolygon (((39.21503895851059696 -6.16019443244094855, 39.21520045343119421 -6.16027182481888413, 39.21530122000504548 -6.16021636647891757, 39.21554589980444661 -6.16022327397994829, 39.21558030175156517 -6.1602378868615677, 39.21564135560764441 -6.16026382203367628, 39.21577615468079614 -6.16032108327441641, 39.21580199942703615 -6.16037983188768923, 39.21580236731777802 -6.1603806681531558…	Unguja	Mjini Magharibi	Mjini	Amani	530301	Urban	6339.18	86	403	63.5729	232	36.5978	382	60.2602
MultiPolygon (((39.29149184194007205 -5.87691434142508662, 39.29158105625243991 -5.87694966474691505, 39.29167687617485427 -5.8770580926079381, 39.29176765311073183 -5.87737581209972237, 39.29182312814248235 -5.87751702009329513, 39.29221901572041986 -5.87795325395563495, 39.29239764854937533 -5.87810280684725761, 39.29243587189480991 -5.87813480778037167, 39.29250899801872521 -5.8782079335918311…	Unguja	Kaskazini Unguj	KaskaziniA	Mkwajuni	510129	Rural	6331.32	89	37	5.84396	25	3.94862	32	5.05424
MultiPolygon (((39.21694368344102344 -6.17248644219459663, 39.21709438277946447 -6.17272050563469143, 39.21692639669689129 -6.17294054854446994, 39.21692637634353673 -6.17294057520504147, 39.21691200928565735 -6.17295939398036442, 39.21691198893220331 -6.17295942064087821, 39.21683315675004167 -6.17306268281423609, 39.21683313976977558 -6.17306271055228528, 39.21672126703152372 -6.173299616897867…	Unguja	Mjini Magharibi	Mjini	Meya	530332	Urban	6232.25	86	152	24.3893	75	12.0342	142	22.7847
MultiPolygon (((39.25604441619076113 -5.97935450107758815, 39.25604331866939845 -5.97942121656543168, 39.25604002249301061 -5.97962136574347181, 39.25603562970010785 -5.97988823040639961, 39.25603123510090597 -5.98015509416315005, 39.2560268423104759 -5.98042195882114047, 39.25644806449326296 -5.98125694111783268, 39.25768476722569744 -5.98370843780550743, 39.25828098998658078 -5.9848903201952303…	Unguja	Kaskazini Unguj	KaskaziniB	Mkataleni	510226	Mixed	6218.83	89	29	4.66326	21	3.37684	24	3.85925
MultiPolygon (((39.27275270677733232 -5.87313720220398938, 39.2729902090806462 -5.87527513350210207, 39.27300142917901837 -5.87579123972842954, 39.27329314092357038 -5.87626246708583988, 39.27339411839226102 -5.87638027397578977, 39.27346276534122893 -5.87645828414663818, 39.27349714441110251 -5.8764973529130522, 39.27353141140598325 -5.87653629430838986, 39.27400123931600007 -5.8770306819977538,…	Unguja	Kaskazini Unguj	KaskaziniA	Mkokotoni	510128	Mixed	6190.97	87	55	8.88391	44	7.10713	47	7.5917
MultiPolygon (((39.21391606693846654 -6.1706781932102075, 39.2138504484524546 -6.17181411347019271, 39.21380628259093015 -6.17257867204265853, 39.21380380863401172 -6.17261235559188037, 39.2137912051132318 -6.17278395316424255, 39.21375815096042317 -6.17323399501059722, 39.21370261529651202 -6.17326361459827844, 39.21354341247699438 -6.17326361423160908, 39.21352961988944941 -6.17346361366798568,…	Unguja	Mjini Magharibi	Mjini	Jang'ombe	530305	Urban	6078.48	102	561	92.2928	331	54.4544	540	88.838
MultiPolygon (((39.32702904778957276 -6.09775281566194582, 39.32721198470149915 -6.09777083070394177, 39.33325828154904258 -6.09995356721869086, 39.33498884744425084 -6.10035799268942025, 39.33500163940799865 -6.10040088323282337, 39.33570744131478847 -6.10276732130991562, 39.33601573802156537 -6.10380099147631849, 39.33638716562008142 -6.10504632723198704, 39.33642801057110461 -6.105183274353884…	Unguja	Kusini Unguja	Kati	Dunga Bweni	520108	Mixed	6022.9	115	32	5.31306	15	2.49049	32	5.31306
MultiPolygon (((39.53942096359593705 -6.29219597485586046, 39.53942948621953946 -6.29219617320835312, 39.53943755708929331 -6.2921948776593597, 39.53948330612986695 -6.29219742477487287, 39.53948837883996248 -6.29219754256153418, 39.53954300156041057 -6.29219881319394858, 39.53961593709158251 -6.29219969584389194, 39.53972187424063378 -6.29220097769786424, 39.5398591140398068 -6.29268430635596587…	Unguja	Kusini Unguja	Kusini	Jambiani Kibigi	520203	Rural	6016.56	97	85	14.1277	67	11.1359	78	12.9642
MultiPolygon (((39.34368419597829103 -5.77409416258841723, 39.34317464669457109 -5.77410872194189384, 39.3418752917361374 -5.77414584634889927, 39.33882599600220686 -5.77424921200991825, 39.33401947858087055 -5.77424921251048318, 39.32988676750531454 -5.7745831695579497, 39.32890286293745419 -5.7746626776776413, 39.3248199071140192 -5.77461099454461646, 39.31835953400159411 -5.77461099533198396, …	Unguja	Kaskazini Unguj	KaskaziniA	Kilindi	510121	Rural	5975.28	92	40	6.69425	20	3.34712	37	6.19218
MultiPolygon (((39.41477255274568847 -6.1883658996437152, 39.41477165900131041 -6.18836498986097361, 39.4147707648053327 -6.18836408053088949, 39.41476987060905657 -6.18836317074852804, 39.41476897686499825 -6.18836226141808865, 39.41476540143735008 -6.18835862454896635, 39.41475665893896974 -6.18834973010439882, 39.41475178586373573 -6.18834477262676597, 39.4147018610455504 -6.18829398254431773,…	Unguja	Kusini Unguja	Kati	Chwaka	520107	Rural	5911.94	90	48	8.11917	36	6.08937	41	6.93512
MultiPolygon (((39.27883242791060781 -6.02791680360114057, 39.27883242364828931 -6.027916863272897, 39.27880537236029568 -6.02829557953326134, 39.27896770506011848 -6.02940485313292118, 39.2792112038106751 -6.03046001596833836, 39.27945470359065183 -6.03151517770539414, 39.27958998107095567 -6.03243506295009002, 39.2795900098767774 -6.03243512617237077, 39.27994170351455949 -6.03327378120734803, …	Unguja	Mjini Magharibi	MagharibA	Mwakaje	530126	Rural	5865.83	93	43	7.33059	30	5.11437	31	5.28484
MultiPolygon (((39.21899137047218886 -6.10490426204751202, 39.21899133160768258 -6.10490425482635324, 39.21899147500400318 -6.10490351297937117, 39.21899137047218886 -6.10490426204751202)),((39.22112002275694209 -6.09075274196646532, 39.22110520979830284 -6.09091910979538298, 39.2211218103350987 -6.09100477945374408, 39.22124069115983502 -6.09111134592863124, 39.22136484601505657 -6.0911456378775…	Unguja	Mjini Magharibi	MagharibA	Bububu	530101	Urban	5854.9	90	471	80.4454	324	55.3383	441	75.3215
MultiPolygon (((39.21368394122833223 -6.15631104745488678, 39.2137542599784652 -6.15633830488248979, 39.21381309416056382 -6.15635120606882857, 39.21386476154184209 -6.15638277920146848, 39.21387905089582659 -6.15639816855597921, 39.21390212876382009 -6.15633858158934988, 39.21418037190181138 -6.15658685938307659, 39.21441002015722432 -6.15643619172913859, 39.21447616558680949 -6.1563692050292129…	Unguja	Mjini Magharibi	Mjini	Shaurimoyo	530352	Urban	5837.67	94	255	43.6818	139	23.8109	249	42.654
MultiPolygon (((39.2215807003625585 -5.9388309171081648, 39.22589513922665816 -5.93865284719583464, 39.2330463590243852 -5.93835762053742044, 39.24353583943433676 -5.93320494056357273, 39.24363014820919204 -5.93323720901690166, 39.24717695352755698 -5.93445076040763375, 39.24495438019040705 -5.93789946184627926, 39.24372124381201843 -5.93991100422848639, 39.24372045490939342 -5.93991220203391368,…	Unguja	Kaskazini Unguj	KaskaziniB	Mafufuni	510219	Rural	5711.09	89	42	7.35412	22	3.85215	36	6.30353
MultiPolygon (((39.38436054345491755 -6.02547638048927681, 39.37668033018368163 -6.02656526550002969, 39.36468216912420104 -6.02826633996406347, 39.3644336469717544 -6.02762432435513063, 39.36329132176825141 -6.02533967523884506, 39.362366582658602 -6.02240226897891873, 39.36214899643437803 -6.0190296903290772, 39.36144184320514228 -6.01494995974277114, 39.36092507706874244 -6.01342685938659649, …	Unguja	Kaskazini Unguj	KaskaziniB	Kiwengwa	510217	Mixed	5710.06	99	77	13.485	57	9.98238	60	10.5078
MultiPolygon (((39.25795721288363893 -5.99283242373490044, 39.25795509536924044 -5.9929238720171103, 39.25795297875875889 -5.99301532120326108, 39.25794471326666013 -5.99337225436872245, 39.25793221364832419 -5.9939120858971453, 39.2578773026605603 -5.99628364293194593, 39.25737283613583628 -5.99911074871395833, 39.2576752405043905 -6.00053671898840868, 39.2578772944545662 -6.00148949357550787, 3…	Unguja	Kaskazini Unguj	KaskaziniB	Mahonda	510220	Mixed	5710.06	112	126	22.0663	76	13.3098	114	19.9648
MultiPolygon (((39.35188601546931153 -5.90528477120169804, 39.35410379649135848 -5.90574605964373944, 39.35479708915102037 -5.90575137580047205, 39.35562548875436306 -5.90575772827426437, 39.3559930628510628 -5.90576054625865865, 39.35645388739910544 -5.90576407951397364, 39.35666979674891053 -5.90984207182102406, 39.35660637916650018 -5.91292843707800042, 39.35670402594359985 -5.9139124210400977…	Unguja	Kaskazini Unguj	KaskaziniA	Pwani Mchangani	510140	Mixed	5682.26	90	16	2.81578	14	2.46381	12	2.11184
MultiPolygon (((39.23605154736114287 -6.18512952919469594, 39.23608983871983469 -6.18514904234174789, 39.23849038548085133 -6.18639692191120005, 39.23962703780239991 -6.18696352795913818, 39.23944129518428525 -6.18857576429400513, 39.23951286408028949 -6.18866030402879463, 39.23945386427887172 -6.18871030385039678, 39.23945586426312815 -6.18884430338280112, 39.23953286399705576 -6.188883303251712…	Unguja	Mjini Magharibi	MagharibB	Taveata	530232	Urban	5662.45	93	154	27.1967	85	15.0112	143	25.2541
MultiPolygon (((39.23598994679539942 -6.11220601611828496, 39.23598722042159181 -6.11221255938205132, 39.23592017958473122 -6.11272525197253458, 39.23590458355700861 -6.11284453440444242, 39.23589298819241833 -6.11304166410269367, 39.23593937121734143 -6.11369103078821841, 39.23586979641098793 -6.1141084814332114, 39.23584660469399665 -6.11435199421251063, 39.23582341280754804 -6.1148738066606185…	Unguja	Mjini Magharibi	MagharibA	Kwagoa	530114	Urban	5490.24	98	10	1.82141	5	0.910707	10	1.82141
MultiPolygon (((39.22007466815497168 -6.20855348475304503, 39.22126649416998845 -6.20959377811928981, 39.22185757299619979 -6.2103408749183231, 39.22226134631490879 -6.21367609624997375, 39.22208651736800533 -6.21578584555791558, 39.2192859194049035 -6.21884919493480925, 39.21923544428770469 -6.21860128021843117, 39.21922180965570703 -6.21853431200992457, 39.21921864823027448 -6.21853265600822258…	Unguja	Mjini Magharibi	MagharibB	Kiembesamaki	530212	Urban	5483.02	95	636	115.995	342	62.3744	605	110.341
MultiPolygon (((39.22068909597904707 -6.15974102651170341, 39.22068601753619532 -6.15976196364220563, 39.22060824265999912 -6.16006359250957392, 39.22056696599512549 -6.16035842770678421, 39.22054831388229701 -6.16060509490843788, 39.2205483138935449 -6.16078702262610278, 39.2204198938579438 -6.1608127062827629, 39.22043701690039796 -6.16099249362042833, 39.22044985827992036 -6.16107810698064284,…	Unguja	Mjini Magharibi	Mjini	Kilimahewa Bond	530310	Urban	5448.96	92	27	4.95507	19	3.4869	26	4.77155
MultiPolygon (((39.30017600903083519 -5.91383870682917578, 39.30056988535038442 -5.91387617495475482, 39.30097411563981069 -5.91381766776769258, 39.30152607497823425 -5.91384271504460113, 39.30517187474590912 -5.91400815967504201, 39.31371092759385988 -5.91439565831705849, 39.31401201195192385 -5.91440932165161026, 39.3140120450978614 -5.91440941889221783, 39.31421148307271807 -5.9149945114160136…	Unguja	Kaskazini Unguj	KaskaziniA	Chaani Masingin	510104	Rural	5333.29	95	17	3.18752	12	2.25002	17	3.18753
MultiPolygon (((39.53083157871257214 -6.1796548159630067, 39.53140887258855685 -6.18163926112054352, 39.53155319540910284 -6.18214890257497807, 39.53232442355341192 -6.18351546306391686, 39.53370902494888384 -6.1853420548866751, 39.53418709529693587 -6.18597346818880833, 39.53481399850888778 -6.18715962454980595, 39.5352063784844816 -6.18834127164724812, 39.53553561542057082 -6.18975293285446426,…	Unguja	Kusini Unguja	Kusini	Dongwe	520202	Rural	5192.26	107	21	4.04448	18	3.4667	13	2.50373
MultiPolygon (((39.21504887776337966 -6.15296173471621621, 39.21474037555113057 -6.1544248686673706, 39.2152485294797728 -6.15437081094732985, 39.21527728762143994 -6.15452278482303328, 39.21527969155974347 -6.15455389898906091, 39.21530491558972642 -6.15483751524221478, 39.21528339669582408 -6.15484709780677619, 39.21531222810868655 -6.15518097551088861, 39.21529071401874944 -6.15520252543364954…	Unguja	Mjini Magharibi	Mjini	Masumbani	530328	Urban	5147.62	100	30	5.82794	18	3.49676	29	5.63367
MultiPolygon (((39.27884406396343309 -5.86641922123968751, 39.27902607203164109 -5.86649106720019375, 39.27924639888211544 -5.86647190779824879, 39.27965352360180162 -5.86656291245488237, 39.280486931959679 -5.86673055216632466, 39.28076204887921818 -5.86677505658391318, 39.2808126313390602 -5.86678323887349684, 39.28077592580838484 -5.8671840961884536, 39.28075564404345954 -5.86740559631375014, …	Unguja	Kaskazini Unguj	KaskaziniA	Pitanazako	510138	Rural	5122.17	117	2	0.390459	2	0.39046	2	0.39046
MultiPolygon (((39.21111328436062848 -6.16299499677325535, 39.21267536000771514 -6.16356508930978464, 39.21286371954766992 -6.16356124462544752, 39.21326734517138846 -6.16354586861099207, 39.21487234520698451 -6.16337555836480533, 39.21484263926374325 -6.16463814062398274, 39.21492756137512004 -6.16534958567507552, 39.21498470804971248 -6.16591194197771664, 39.21494087313426746 -6.166329380992673…	Unguja	Mjini Magharibi	Mjini	Muungano	530343	Urban	5108.61	106	138	27.0132	81	15.8556	131	25.643
MultiPolygon (((39.22868945458163381 -6.1863927315798346, 39.22841453646039866 -6.18661961600819588, 39.22836209081437175 -6.18654248958654396, 39.22825310817093225 -6.18638222110258607, 39.22801335899104203 -6.18623837142389998, 39.22795212971898593 -6.18620163405773216, 39.22787685123260104 -6.18615646715536016, 39.22776393759506419 -6.18608871904054514, 39.22733765987306498 -6.1859419682368495…	Unguja	Mjini Magharibi	MagharibB	Sokoni	530231	Urban	5072.11	96	73	14.3924	40	7.88626	71	13.9981
MultiPolygon (((39.2373400680059774 -6.03075175641289185, 39.23733798574085796 -6.03075703131323682, 39.23598447112465948 -6.03256537175855634, 39.23301828382719236 -6.03653369821341101, 39.23095616009417341 -6.03877158621661181, 39.23074998848723283 -6.03898139317482929, 39.23065880276228512 -6.03912766756141739, 39.23055979404340121 -6.03926100913190922, 39.23042689475666833 -6.0391740963853450…	Unguja	Kaskazini Unguj	KaskaziniB	Mkadini	510225	Rural	5017.58	87	10	1.99299	3	0.597898	10	1.99299
MultiPolygon (((39.31160226245208378 -5.87613318647961957, 39.31184647475670602 -5.87632352916975442, 39.3119542627983094 -5.87642091935503164, 39.31211822571454917 -5.87658360989985518, 39.31219297400305379 -5.87665370752460436, 39.31220410030751822 -5.87666414469873732, 39.31234851929510654 -5.87679958313111062, 39.31235453139480285 -5.87680522137189065, 39.31239669428477157 -5.8777563793287130…	Unguja	Kaskazini Unguj	KaskaziniA	Kidombo	510113	Rural	4990.75	93	7	1.40259	6	1.20222	7	1.40259
MultiPolygon (((39.25166990542723511 -6.03419045971221113, 39.25128030067628515 -6.03429263657658321, 39.25025446168122301 -6.03468872756959129, 39.24847050557229267 -6.03537754091320444, 39.2478509680209271 -6.03561675596095526, 39.24698131003179924 -6.03595254649838697, 39.24603534843668484 -6.03631779796908496, 39.24536669863881144 -6.03657597165293325, 39.24487307903471844 -6.0367665655491560…	Unguja	Kaskazini Unguj	KaskaziniB	Kwagube	510218	Rural	4990.75	93	42	8.41557	27	5.41001	36	7.21334
MultiPolygon (((39.21929566826966607 -6.18063199543128228, 39.21936046924615482 -6.18067313486437353, 39.21945628333457279 -6.18073997553441501, 39.21964601016350116 -6.18087232962621247, 39.22048630526980872 -6.18145852243028404, 39.22082595850297082 -6.18169546729636021, 39.2208265487108747 -6.18169591689726783, 39.22082653396147123 -6.18169594781671883, 39.22082593459751365 -6.1816954912409949…	Unguja	Mjini Magharibi	Mjini	Mpendae	530341	Urban	4963.92	88	500	100.727	269	54.191	490	98.7123
MultiPolygon (((39.28787491536405696 -5.87569381293167314, 39.28775838447285196 -5.87606899844855501, 39.28766055259780643 -5.87632827671272739, 39.28760652180148583 -5.8764519429819746, 39.28744148519003687 -5.87681241798514176, 39.28731442526158446 -5.87715124388592791, 39.28840956057790379 -5.87714240895094076, 39.28853933903116769 -5.87711778960078846, 39.28906583079078274 -5.8770179149695840…	Unguja	Kaskazini Unguj	KaskaziniA	Kivunge	510123	Mixed	4959.79	100	21	4.23405	13	2.62108	19	3.83081
MultiPolygon (((39.20906337094118754 -6.14994409664985753, 39.20944892848810071 -6.14992805466487091, 39.2096746273651533 -6.14986660900866067, 39.20983130094928981 -6.14987263258026751, 39.20986799546670909 -6.1495268471488318, 39.21001658943530543 -6.1495480351841314, 39.21067203974438797 -6.14975759471777472, 39.21129557253775744 -6.14977062799587237, 39.21207563237827287 -6.14973313592362825,…	Unguja	Mjini Magharibi	Mjini	Mwembe Makumbi	530344	Urban	4926.09	88	126	25.5781	76	15.4281	122	24.7661
MultiPolygon (((39.21593915384759299 -6.16925031169399762, 39.21636460206143227 -6.16925947359759963, 39.21637188852773193 -6.16923628806540147, 39.21637546094684268 -6.16920434756227287, 39.21639907341968012 -6.1691959608241973, 39.21640494680303846 -6.16893626689191699, 39.21645373795637113 -6.16893327876414599, 39.21652780654186188 -6.16891532185555658, 39.21670624628750801 -6.1688917554853492…	Unguja	Mjini Magharibi	Mjini	Sogea	530353	Urban	4913.57	83	150	30.5277	94	19.1307	143	29.1031
MultiPolygon (((39.22079614394117186 -6.16266248501736502, 39.22077306008636555 -6.16258665686541374, 39.22076662725277885 -6.16249500277968654, 39.22071812590828443 -6.16241276210698352, 39.2206681716108605 -6.16232805772111725, 39.22056543611940782 -6.16230665393770138, 39.22058683989830286 -6.16213970887154527, 39.22060708265210138 -6.16190185161064097, 39.22062108503676825 -6.1617373275115046…	Unguja	Mjini Magharibi	Mjini	Kilimahewa Juu	530311	Urban	4896.84	78	98	20.0129	63	12.8654	93	18.9918
MultiPolygon (((39.20699463218775804 -6.16451163007686631, 39.20727343401160425 -6.16490249368860521, 39.20752740678680226 -6.16490095879347422, 39.20770050744494739 -6.16482309380848292, 39.20784413384031097 -6.16491753280356924, 39.20786509337789028 -6.16493131419150142, 39.20798591971343683 -6.16501076181806251, 39.20801754139743167 -6.16502740487348877, 39.20802968483900486 -6.165036911298883…	Unguja	Mjini Magharibi	Mjini	Kwahani	530319	Urban	4877.23	99	506	103.747	321	65.816	492	100.877
MultiPolygon (((39.33027681897651462 -5.96078710401174661, 39.32993168568813047 -5.96351758354522232, 39.3277834863731286 -5.96566578216637744, 39.32739464956252107 -5.96636708110773917, 39.32590381243314681 -5.9690559094506721, 39.32203962747502146 -5.97064586878699366, 39.31945921617317907 -5.971707592830092, 39.31742849690196095 -5.97217751193577051, 39.31718651116509733 -5.97223350891193849, …	Unguja	Kaskazini Unguj	KaskaziniA	Kinyasini	540110	Rural	4752.36	91	13	2.73548	6	1.26253	11	2.31464
MultiPolygon (((39.22491119472622501 -6.16999107724300355, 39.22460575408160821 -6.17086382094185915, 39.22440891288794518 -6.17076495656927193, 39.22437070224643918 -6.17074576509024997, 39.22404494021418486 -6.17064681261004111, 39.2238466150399816 -6.17047767773341072, 39.22365407164571138 -6.17040894638306092, 39.22360205459508364 -6.17040358291795332, 39.22318645901896161 -6.1702242470367183…	Unguja	Mjini Magharibi	Mjini	Kwa Wazee	530322	Urban	4631.62	83	71	15.3294	41	8.85219	69	14.8976
MultiPolygon (((39.34617916023380246 -6.23604134593296244, 39.35059974055687348 -6.24060706197683235, 39.35248074050198852 -6.24254981899004591, 39.35504678528253208 -6.24518143934164716, 39.35663436885995736 -6.24680872625689965, 39.35702101517595963 -6.24720504099950258, 39.35786167655182055 -6.24806672644727534, 39.35907446909931906 -6.24930984892984309, 39.36231649782340014 -6.252632956922011…	Unguja	Kusini Unguja	Kati	Bungi	520103	Rural	4610.5	96	64	13.8814	43	9.32654	54	11.7124
MultiPolygon (((39.20357423424091792 -6.1693609255544688, 39.20493143613693121 -6.16953219398806141, 39.20498175600999957 -6.16953798533568332, 39.20627455332124356 -6.16968677255741405, 39.20631554988063527 -6.16968889515151186, 39.20633104152964421 -6.16968969722979654, 39.20662703372556024 -6.16970122950080047, 39.20694993521265559 -6.16965510070849898, 39.20763644516667057 -6.1695550795273064…	Unguja	Mjini Magharibi	Mjini	Matarumbeta	530329	Urban	4544.93	97	98	21.5625	52	11.4413	94	20.6824
MultiPolygon (((39.25022854491120938 -6.00569063543192083, 39.25010696679915156 -6.0059602194150683, 39.24998538857109054 -6.00622980156421082, 39.24977902580253186 -6.0067604491661557, 39.24957266355580998 -6.00729109579128639, 39.24917758415038094 -6.00843768660591593, 39.24912604597459165 -6.00858725851048359, 39.24889461386234046 -6.00925891245096899, 39.24847626970366576 -6.01058127412000776…	Unguja	Kaskazini Unguj	KaskaziniB	Matetema	510222	Rural	4507.78	91	33	7.32068	23	5.10229	29	6.43332
MultiPolygon (((39.49382893462276201 -6.37095221291177349, 39.49382818055142508 -6.37095223443848901, 39.49381248780477449 -6.37093080989135707, 39.49378712391752089 -6.37089618132764368, 39.49316466542516224 -6.37004635007007458, 39.4919542380534665 -6.36839377443881904, 39.48915695963407302 -6.364574697807865, 39.48775164541506655 -6.36265604592903422, 39.48683827380207134 -6.3606865897891911, …	Unguja	Kusini Unguja	Kusini	Jambiani Kikadi	520204	Rural	4483.01	91	34	7.58419	25	5.57661	28	6.2458
MultiPolygon (((39.36110737235799917 -6.1872006462769491, 39.36109636046095517 -6.18722882862739354, 39.36033608170981068 -6.1891745889074663, 39.35870888547856339 -6.19379960055958723, 39.35804326779728513 -6.19569149943593356, 39.35681373601542532 -6.19918622169638489, 39.35666913300426728 -6.1995972313936667, 39.35608213885095807 -6.20093780010781348, 39.35580135420147485 -6.20157905098153783,…	Unguja	Kusini Unguja	Kati	Ndijani Mseweni	520126	Rural	4474.47	103	54	12.0685	43	9.61008	48	10.7275
MultiPolygon (((39.22689652576460162 -5.8212721892551702, 39.22706601357539569 -5.82127710196706794, 39.22709320675485145 -5.82126236922895934, 39.22735685162132313 -5.82141281081741724, 39.22743143016455036 -5.82144174208881626, 39.22745651700059 -5.82142234463136266, 39.22747658952869187 -5.82141443799010982, 39.22757266986602076 -5.82142373387932466, 39.22766587011144424 -5.82140287282822122, …	Unguja	Kaskazini Unguj	KaskaziniA	Uvivini	510144	Rural	4463	104	6	1.34439	4	0.896258	6	1.34439
MultiPolygon (((39.31691721733903222 -5.93587239238471742, 39.3169202329740628 -5.93587458488081054, 39.31700626412574451 -5.93592025052958583, 39.31723978091366689 -5.93601684582309108, 39.31740321558279305 -5.93610100560826215, 39.31767455736798667 -5.93621040470276018, 39.31791358247512846 -5.93633315087358149, 39.31947020817053584 -5.9370098157129112, 39.32145301897791967 -5.93791123608153004…	Unguja	Kaskazini Unguj	KaskaziniA	Chaani kubwa	510103	Rural	4298.37	102	23	5.35087	15	3.48969	20	4.65293
MultiPolygon (((39.21495916755961275 -6.16092852827930848, 39.21490682571231901 -6.16129605476577868, 39.21474929407277443 -6.16127578507967932, 39.21468676039310708 -6.16164395889573058, 39.21491175749923741 -6.16337137617383046, 39.21487234520698451 -6.16337555836480533, 39.21326734517138846 -6.16354586861099207, 39.21286371954766992 -6.16356124462544752, 39.21267536000771514 -6.163565089309784…	Unguja	Mjini Magharibi	Mjini	Mkele	530337	Urban	4297.25	100	206	47.9377	120	27.9248	198	46.076
MultiPolygon (((39.23856270559747372 -5.95012194118150628, 39.23734415326897818 -5.95247033541283965, 39.2370175907534815 -5.95302549166842621, 39.23685430927067586 -5.95358064735267067, 39.23623384131492742 -5.9549848657336133, 39.23594043045040536 -5.95580874393285153, 39.23585401109851034 -5.95605140472526706, 39.23538510749535391 -5.95736805611392573, 39.2348965626520112 -5.9573591255733831, …	Unguja	Kaskazini Unguj	KaskaziniB	Makoba	510201	Rural	4273.51	90	79	18.486	40	9.35999	72	16.848
MultiPolygon (((39.4979284470976566 -6.4752604990830287, 39.49785233246414862 -6.47528481005180634, 39.49774898400909962 -6.4752946801950575, 39.49747374548747558 -6.47538258491767404, 39.4972262587257319 -6.47540389912158698, 39.4967522683352783 -6.47547563038328811, 39.49629997733693898 -6.47554543880532307, 39.49607318789981747 -6.47561032578143969, 39.49599313793542166 -6.47565191564076326, 3…	Unguja	Kusini Unguja	Kusini	Kizimkazi Mkung	520211	Rural	4270.42	94	143	33.4862	113	26.4611	109	25.5244
MultiPolygon (((39.52427968504404276 -6.23860479101464716, 39.5272787524707212 -6.23861255467573894, 39.52814372631160467 -6.23860632171260754, 39.53009531034136614 -6.23859225912080984, 39.53049219888713139 -6.23873432725195354, 39.53089674478441395 -6.23885999448110962, 39.53095944086869196 -6.23887947033450718, 39.53102213605308179 -6.23889894618095031, 39.53146863612341377 -6.2390162087006375…	Unguja	Kusini Unguja	Kusini	Bwejuu	520201	Mixed	4267.26	103	120	28.1211	86	20.1534	112	26.2464
MultiPolygon (((39.35090928166309965 -5.78459567151731591, 39.35057274825213369 -5.78454759617245351, 39.3500119944436122 -5.78454929643971205, 39.34274342026969862 -5.78457128543221089, 39.33890467783085398 -5.78458290089777272, 39.33545705511579627 -5.78458970978778009, 39.33269667577077655 -5.78459514631041394, 39.32890098288605429 -5.78460259995934312, 39.32843767753941933 -5.7846068014402511…	Unguja	Kaskazini Unguj	KaskaziniA	Tazari	510141	Rural	4240.84	94	22	5.18765	15	3.53704	21	4.95185
MultiPolygon (((39.27740043475535714 -5.86120607945236127, 39.27850042823934018 -5.86134155508581767, 39.27957688430596761 -5.86133345830661057, 39.27979373930602947 -5.86133965441886673, 39.28054463556182441 -5.86144742236376004, 39.28078817248125887 -5.86159368398174063, 39.28083055221856057 -5.86160227477001161, 39.281281542673959 -5.86156052002283356, 39.28202659102900185 -5.86156192951794086…	Unguja	Kaskazini Unguj	KaskaziniA	Muwange	510134	Rural	4235.62	117	13	3.06921	8	1.88874	12	2.83312
MultiPolygon (((39.36379377262620238 -6.08949391165663556, 39.35374855612716516 -6.09128738927816027, 39.35352299355847805 -6.09126919884276496, 39.3533501843489617 -6.09125828483098353, 39.35321921326958972 -6.09122554136527139, 39.35292634652241617 -6.0912000746226127, 39.35256617536624901 -6.09121826567828517, 39.35165847007677087 -6.09132558935213275, 39.35126737474186598 -6.09141836041179285…	Unguja	Kaskazini Unguj	Kati	Bambi	520101	Rural	4138.67	115	43	10.3898	27	6.52383	41	9.90656
MultiPolygon (((39.27727413657728306 -5.99996174626742462, 39.27965113782278195 -6.00001454807161849, 39.28073991052979608 -5.99996174566571128, 39.28337594880759553 -6.00003593743775365, 39.28447217262175428 -6.00006679211504057, 39.28568429692473529 -6.00139123647755746, 39.28736187607881192 -6.00322427557516658, 39.28874863181301436 -6.00473953247277148, 39.29015507874123614 -6.006435570161174…	Unguja	Kaskazini Unguj	KaskaziniB	Kitope	510216	Mixed	4056.79	92	63	15.5295	39	9.61351	59	14.5435
MultiPolygon (((39.2244166868748465 -6.17139809824936947, 39.22309687248866794 -6.17521840136386402, 39.22266013300099274 -6.17648257388251665, 39.22266012726755946 -6.17648260698631013, 39.22095958917195446 -6.17544955407784535, 39.21918672179716481 -6.17448862517499197, 39.2191867248928574 -6.17448858995117078, 39.21918693944694212 -6.1744861486794882, 39.21919150480471217 -6.17448862320529734,…	Unguja	Mjini Magharibi	Mjini	Kwamtumwajeni	530321	Urban	3995.9	91	37	9.25948	31	7.75795	37	9.25949
MultiPolygon (((39.21955338562746363 -6.02346196295742864, 39.21951544694245939 -6.02387472874520213, 39.21941853815692269 -6.02492909223246897, 39.21925099186220365 -6.02675200285538981, 39.21923044179442286 -6.02697558866706729, 39.21902332089988619 -6.02922906756681876, 39.21891158337159311 -6.0304447708299902, 39.21888870372809066 -6.03069369874210803, 39.21882148894744802 -6.0314249992726161…	Unguja	Kaskazini Unguj	KaskaziniB	Kiomba Mvua	510213	Mixed	3965.98	83	36	9.07721	19	4.79075	35	8.82506
MultiPolygon (((39.23517076100111467 -5.84099395149562017, 39.23614877320854077 -5.84137817051507824, 39.23703946273848686 -5.8425308273078036, 39.23709185609151717 -5.84366601913356742, 39.23677749484713928 -5.84450431559201622, 39.23662031467392808 -5.84705413231363114, 39.23695214037272194 -5.84909747866442142, 39.23721410778066598 -5.85122814703843552, 39.23796508175647801 -5.8526253069080729…	Unguja	Kaskazini Unguj	KaskaziniA	Jongowe	510143	Rural	3943.27	95	12	3.04316	9	2.28237	12	3.04316
MultiPolygon (((39.42778981125103854 -6.11597495507219868, 39.42687149360861554 -6.1159749548288378, 39.42448358620362825 -6.1159819797169277, 39.42445918930039994 -6.11598205149152108, 39.42282941451592393 -6.11598684505459467, 39.42261241261671501 -6.11598748341038778, 39.41641004126670111 -6.11602897645941734, 39.41291180166876984 -6.11605237820340086, 39.40321119029308505 -6.11611727354160095…	Unguja	Kusini Unguja	Kati	Uroa	520140	Rural	3930.02	95	34	8.65135	25	6.36129	32	8.14245
MultiPolygon (((39.19873365155365974 -6.170506891565533, 39.19861854997444794 -6.17057476212736944, 39.19844170252433457 -6.17056238776082377, 39.1983976798938798 -6.17051070514438216, 39.19839572184181975 -6.17039007483314883, 39.19838610208299912 -6.1703433781479573, 39.19816782701693114 -6.17025819803080644, 39.19800278794201631 -6.17019053783235183, 39.19774809051819631 -6.17008612080890639, …	Unguja	Mjini Magharibi	Mjini	Miembeni	530333	Urban	3878.26	94	478	123.251	303	78.1278	472	121.704
MultiPolygon (((39.35986256461966803 -5.83596136233176033, 39.35983203243540629 -5.83640897398323322, 39.35981112892031319 -5.83656681064986138, 39.35957691311294582 -5.83709867781367198, 39.35943004814675561 -5.83759964698514366, 39.35925278602568511 -5.83785263989401937, 39.35901782184339481 -5.83802942574957218, 39.3588183260874942 -5.83857691735108375, 39.35882392557401488 -5.8387166470379030…	Unguja	Kaskazini Unguj	KaskaziniA	Kigomani	510115	Rural	3868.97	106	9	2.3262	4	1.03387	9	2.3262
MultiPolygon (((39.30927469529376594 -5.87381236077871804, 39.30903508345088682 -5.87389480473996084, 39.30879547153329412 -5.87397724950667666, 39.30688056324308377 -5.87463612089181719, 39.3038502603764357 -5.87513218858920272, 39.30383075024541739 -5.87513538242775102, 39.30365837811815055 -5.8751635999800067, 39.30164704628865735 -5.87541646901255632, 39.29581057795184762 -5.87615020055154957…	Unguja	Kaskazini Unguj	KaskaziniA	Kibeni	510112	Rural	3862.78	105	9	2.32993	6	1.55329	7	1.81217
MultiPolygon (((39.34848059838093803 -6.13438202830670143, 39.34848060740272047 -6.13438206946971221, 39.34830539701589203 -6.13554048901066462, 39.34830539065193733 -6.13554053106926389, 39.34632239951056931 -6.14865118525171717, 39.34632239321301483 -6.1486512264159181, 39.34600727890612148 -6.1507346206090121, 39.34600727260858122 -6.1507346617731562, 39.34565132484942751 -6.15308803466340937,…	Unguja	Kusini Unguja	Kati	Dunga kiembeni	520109	Rural	3836.9	94	26	6.7763	12	3.12752	24	6.25505
MultiPolygon (((39.30419924779018004 -5.79117011871423326, 39.3042947318265945 -5.79117657084012993, 39.30432530464933194 -5.79117649382665434, 39.30436320251478577 -5.79117767030898811, 39.30445755233890992 -5.7911761605100649, 39.30465303849585013 -5.79117233481799509, 39.30500370504056207 -5.79116547203009358, 39.30504157568208257 -5.79116473067751691, 39.30505632724009502 -5.79116444230994531…	Unguja	Kaskazini Unguj	KaskaziniA	Kidoti	510114	Rural	3831.82	86	8	2.08778	5	1.30486	7	1.82681
MultiPolygon (((39.22933441268509114 -6.17694810924777649, 39.22906629474398699 -6.17714576092287171, 39.22889045512380335 -6.17707465303789416, 39.22876626860432481 -6.17732127790783458, 39.22856999640803366 -6.17753437342759515, 39.22839591172327545 -6.17753896682784287, 39.22828247111275601 -6.17764547305717038, 39.22811991400919851 -6.17800314722037047, 39.22807694536798806 -6.178186983972136…	Unguja	Mjini Magharibi	MagharibB	Jitimai	530206	Urban	3825.62	98	150	39.2093	86	22.48	146	38.1637
MultiPolygon (((39.2129887435990625 -6.13971948274291091, 39.2134510535316636 -6.1398479020446981, 39.21378066422477104 -6.1396766762543038, 39.21414451968983172 -6.13972804440162445, 39.21441451281697255 -6.13957543934167749, 39.21458114634666003 -6.13964243100805707, 39.21466247816905337 -6.13992495444578612, 39.21462395299424486 -6.1408238910077122, 39.21509024235194829 -6.14525043733915766, 3…	Unguja	Mjini Magharibi	Mjini	Maruhubi	530327	Urban	3815.3	99	179	46.9163	92	24.1134	177	46.3922
MultiPolygon (((39.2738257846904304 -5.97482959096821542, 39.27428133174689862 -5.97687611132015562, 39.2758668520670966 -5.98399898402966546, 39.27613422343505789 -5.98520013590650901, 39.27620128472808858 -5.9855014077297195, 39.2762510379822487 -5.98611125246983367, 39.27625939450822301 -5.98614990540933256, 39.2768618705533612 -5.98893642776360124, 39.2773790994569012 -5.99132867260396207, 39…	Unguja	Kaskazini Unguj	KaskaziniB	Kinduni	510212	Rural	3769.9	93	32	8.4883	16	4.24414	31	8.22303
MultiPolygon (((39.22082653396146412 -6.18169594781671794, 39.22227869727787208 -6.18280215365688868, 39.22331572255745868 -6.18359211688310495, 39.2257053567536218 -6.18501528256443311, 39.22476987359789291 -6.18748384644957383, 39.22396309551161409 -6.18961276299385688, 39.2236240343911291 -6.1905510356953739, 39.22362406400404922 -6.19055106086480222, 39.22254220771988287 -6.19353290074265939,…	Unguja	Mjini Magharibi	MagharibB	Kwamchina	530216	Urban	3738.94	94	196	52.4213	100	26.7455	191	51.084
MultiPolygon (((39.28679135847838211 -6.28311105353601995, 39.2868240269235045 -6.28314232904261605, 39.28694530909148597 -6.28313240304384735, 39.28707723625383608 -6.28323018946574674, 39.28716418106719743 -6.28327093111408885, 39.28718568980528403 -6.2833427322746056, 39.28728128525064989 -6.28339088550497227, 39.28733145657101744 -6.28339103859507109, 39.28741544960137588 -6.28335192029591383…	Unguja	Mjini Magharibi	MagharibB	Dimani	530203	Rural	3718.68	97	51	13.7145	30	8.06738	44	11.8322
MultiPolygon (((39.25766253772806635 -5.89178229269841669, 39.25719257590011324 -5.89209279194213131, 39.25647210867428782 -5.89256879777363807, 39.25575164200630951 -5.89304480452794532, 39.25278848619493033 -5.89306424714548882, 39.25143599279456197 -5.89285939394289837, 39.24824410531638819 -5.89237594097406436, 39.24666827972352934 -5.8921372619364254, 39.24235703272205456 -5.8920228045033624…	Unguja	Kaskazini Unguj	KaskaziniA	Mto wa Pwani	510132	Mixed	3653.63	90	14	3.83181	10	2.737	12	3.2844
MultiPolygon (((39.20692291513965699 -5.99151971274420436, 39.20688945297398931 -5.9918431830088803, 39.20676279286567478 -5.9930675617053728, 39.20649592269919026 -5.99472215940994868, 39.20622905232479383 -5.99557614509317283, 39.20613893618043022 -5.9964004675842375, 39.20717753492531443 -5.99714669247219767, 39.20950440594472752 -5.99812300118184272, 39.21236824709448143 -5.99952237811421174,…	Unguja	Kaskazini Unguj	KaskaziniB	Mangapwani	510221	Rural	3650.18	92	50	13.6979	33	9.04065	45	12.3282
MultiPolygon (((39.19551051732430835 -6.16478012847579038, 39.19551087002624001 -6.1647801800709594, 39.195642188203486 -6.16479748543889627, 39.19622978977935901 -6.16487492122926817, 39.19678317335665696 -6.1649478473845738, 39.19679073991756724 -6.16494879082423797, 39.19685158696258753 -6.16495637531122842, 39.19697054946806958 -6.16497120512511909, 39.1975389904734044 -6.16504206629524276, 3…	Unguja	Mjini Magharibi	Mjini	Kisiwandui	530315	Urban	3599.62	101	145	40.2821	111	30.8366	144	40.0042
MultiPolygon (((39.21685382751128657 -6.01543859619626975, 39.21530279672452934 -6.01552811153621381, 39.21474117094270895 -6.01552811185973013, 39.21468752093991839 -6.01552811213943706, 39.21346469041880312 -6.01581030287266127, 39.21333711306554903 -6.01583974393117771, 39.21195678580561861 -6.01643820855211153, 39.21105180607971619 -6.01683057675504784, 39.20878248116758868 -6.017613654535281…	Unguja	Kaskazini Unguj	KaskaziniB	Fujoni	510209	Rural	3591.13	98	36	10.0247	22	6.12621	32	8.91084
MultiPolygon (((39.22867327773933965 -5.97202647680076026, 39.22665646706086306 -5.97476212787138738, 39.22642187840491346 -5.97508033107820147, 39.22586804199974608 -5.97566185858729604, 39.22498190522254191 -5.97732336706025702, 39.22401269254145006 -5.9799263957066815, 39.22404038490992662 -5.98084022399183546, 39.22359731506688973 -5.98291710942610333, 39.22210195876288452 -5.9859078237334211…	Unguja	Kaskazini Unguj	KaskaziniB	Kidanzini	510210	Rural	3578.98	92	21	5.8676	17	4.74996	20	5.58818
MultiPolygon (((39.5014790917683527 -6.12460983176715423, 39.50244196449481393 -6.12469177918316277, 39.50317948342478758 -6.12442545214565381, 39.50383505587782196 -6.12460983157225503, 39.50508474210516141 -6.12481469849429239, 39.50565836863774649 -6.12538832422494739, 39.50602673713667912 -6.12608507679888081, 39.50670318771818046 -6.12690433640923082, 39.50766605993170799 -6.1273755295334879…	Unguja	Kusini Unguja	Kusini	Michamvi	520212	Rural	3575.88	91	65	18.1773	43	12.025	62	17.3384
MultiPolygon (((39.20592958748589751 -6.16498771196717232, 39.20600783655701349 -6.16514192463449895, 39.20616617210976074 -6.16513344548220932, 39.20620180009640876 -6.16513119868692083, 39.20620325133519657 -6.16517356258646032, 39.20621556760443127 -6.16548375183867048, 39.20622646177231729 -6.16582697155458614, 39.20622933181003589 -6.16582768848577345, 39.20623800988083474 -6.166005759466696…	Unguja	Mjini Magharibi	Mjini	Kwaalinatu	530317	Urban	3506.74	92	404	115.207	248	70.721	395	112.64
MultiPolygon (((39.24220689951948771 -6.16421785633474695, 39.24172026956169645 -6.16692748141331926, 39.24162272730812617 -6.1677731424697555, 39.24126912004948053 -6.1677753999479652, 39.24104717952979371 -6.16774869357278188, 39.24086159282591524 -6.16772962976518802, 39.24062430636028864 -6.16761293580380343, 39.24023562300468626 -6.16744098565984711, 39.24020454582653628 -6.1674272373685497,…	Unguja	Mjini Magharibi	MagharibA	Hawaii	530106	Urban	3461.33	88	27	7.80047	15	4.33359	24	6.93375
MultiPolygon (((39.3140316536298684 -5.91364345565754501, 39.31420471640596048 -5.91441816194127057, 39.3140120450978614 -5.91440941889221783, 39.31401201200591089 -5.91440941739057902, 39.31371092764780428 -5.91439575405602813, 39.3051718747983827 -5.91400825541410935, 39.30152607503008255 -5.91384281078368179, 39.30097411569155952 -5.91381776350678035, 39.3005698854020693 -5.91387627069383015, …	Unguja	Kaskazini Unguj	KaskaziniA	Gamba	510109	Mixed	3453.07	97	34	9.8463	20	5.79195	32	9.26712
MultiPolygon (((39.57680416129592516 -6.40143498496091112, 39.57639202204434525 -6.40143734521862751, 39.57576855233735813 -6.4014409162087178, 39.57541271658234194 -6.40148123444962458, 39.57510747605780921 -6.4014723115484653, 39.57480750825799731 -6.4014635426759936, 39.57441097018320164 -6.40145194987143284, 39.57432257612250481 -6.40145251905324386, 39.57305599829126663 -6.40146066405034642,…	Unguja	Kusini Unguja	Kusini	Kajengwa	520205	Rural	3355.03	88	18	5.36508	7	2.08642	18	5.36508
MultiPolygon (((39.33065864466627204 -5.95267339029494291, 39.32311651003058017 -5.95630581325893615, 39.31793907713131375 -5.95848094868290534, 39.31270037306749998 -5.96065608399007196, 39.30841213809652857 -5.96097276524462583, 39.30828599659093214 -5.9609820801047011, 39.30720637352758473 -5.96086879585991536, 39.30678249226265564 -5.96090316500436668, 39.30641589290907234 -5.9608726145789416…	Unguja	Kaskazini Unguj	KaskaziniA	Kikobweni	510119	Rural	3220.87	100	15	4.65712	10	3.10475	14	4.34665
MultiPolygon (((39.34415539677537055 -6.16091563224576078, 39.3440685965533774 -6.16120111973925244, 39.34312403999572894 -6.16430778473311847, 39.34195466232095129 -6.16815389267337455, 39.34123689971881532 -6.16931188604948222, 39.33670893279881398 -6.17661702677288194, 39.33669432487709372 -6.17664059474444915, 39.33658442604809125 -6.17681789894126787, 39.33647360135233129 -6.1769966970441707…	Unguja	Kusini Unguja	Kati	Binguni	520102	Rural	3211.59	110	24	7.47294	15	4.67058	22	6.85019
MultiPolygon (((39.55089365128758772 -6.41708908189565985, 39.55094452707750463 -6.41730575429380146, 39.55105408302443237 -6.41777233740884601, 39.55145885459089783 -6.41949620140885102, 39.55147258969138591 -6.41976631703539091, 39.5514797770614237 -6.41985401323708071, 39.5516775363384312 -6.42226672492362916, 39.55102742872493593 -6.4226421393071389, 39.54630663572003613 -6.42619185581066699,…	Unguja	Mjini Magharibi	Kusini	Kijini	520207	Urban	3211.58	90	24	7.47295	8	2.49099	22	6.85021
MultiPolygon (((39.39541592002161963 -6.32015278783157264, 39.39628911460484773 -6.3210458275212682, 39.39674555818525903 -6.32157172861507011, 39.3971771944269733 -6.32187436990467333, 39.39773286247974937 -6.32242507791995223, 39.39789658751490009 -6.32275748828120054, 39.39796356507794428 -6.3228046199564254, 39.39803054265352245 -6.32285175252675469, 39.39843917549480778 -6.32293347944209128,…	Unguja	Kusini Unguja	Kati	Uzi	520141	Rural	3207.23	104	39	12.16	23	7.1713	38	11.8482
MultiPolygon (((39.34273992608009252 -5.90638654801631535, 39.34412660404786521 -5.91450866201356096, 39.34502486961183365 -5.91977002399826446, 39.34515661989619417 -5.92054171772115811, 39.34579193181568257 -5.92426289758224023, 39.34582617807264882 -5.9244634831032128, 39.34619838267620651 -5.92664357845604872, 39.34689872496040408 -5.92804574207447832, 39.35028899997642071 -5.9348334517655851…	Unguja	Kaskazini Unguj	KaskaziniA	Kandwi	510111	Rural	3203.33	90	6	1.87305	4	1.2487	4	1.2487
MultiPolygon (((39.35885915352565689 -6.008832807523941, 39.3583971182004646 -6.00886250136445632, 39.35301773124190561 -6.00920821891620438, 39.3427305436596626 -6.00900566849789186, 39.34032456342379191 -6.0093464900320388, 39.33882166663311608 -6.00942386860981514, 39.33731876918938752 -6.00950124760384075, 39.33606212858695272 -6.00931507816859423, 39.33504265648119969 -6.00909760470979837, 3…	Unguja	Kaskazini Unguj	KaskaziniB	Upenja	510230	Rural	3156.12	100	31	9.82219	20	6.33689	29	9.1885
MultiPolygon (((39.28456189751325667 -6.04454571405024677, 39.28497401530969313 -6.04534051174558318, 39.28497404862828546 -6.04534057227944288, 39.28504249049647257 -6.04545792136962756, 39.28577490750334533 -6.04671370474147274, 39.28597615204544269 -6.04705875556644301, 39.28600809169726915 -6.04744491717608668, 39.28603240992335088 -6.04773894671705392, 39.2860324372637848 -6.0477390094935179…	Unguja	Mjini Magharibi	MagharibA	Bumbwisudi	530102	Rural	3155.59	108	38	12.0421	27	8.55624	31	9.82384
MultiPolygon (((39.20188278539527005 -6.15832630917682611, 39.20170704284557672 -6.15845314008089062, 39.20147885127642695 -6.15862171117856061, 39.20126028384800776 -6.15876947456325041, 39.20095363411870437 -6.15897678775242241, 39.20084402106122923 -6.15902935532434181, 39.20073522639288655 -6.15907128205482923, 39.20059534144408531 -6.15910903187387504, 39.20045616878937267 -6.159136411079601…	Unguja	Mjini Magharibi	Mjini	Malindi	530325	Urban	3152.76	85	762	241.693	584	185.235	759	240.741
MultiPolygon (((39.40072664114676115 -6.17310633458171587, 39.39872310159714885 -6.17360991017013117, 39.39810466044229287 -6.17374691454175828, 39.39748622028229619 -6.17388391911846224, 39.39717892016390266 -6.17390184516670359, 39.3967256535477901 -6.17386087164620356, 39.39646073201297583 -6.17383235775710748, 39.39541706825480816 -6.17372002625750671, 39.39458991969157609 -6.1736944176314008…	Unguja	Kusini Unguja	Kati	Jendele	520111	Rural	3116.64	88	29	9.30489	11	3.52944	28	8.98403
MultiPolygon (((39.30029395907420309 -5.96500495381851703, 39.30058838324088555 -5.96522126500246586, 39.30105104867660515 -5.96538950761177045, 39.30113516998746803 -5.9654075332068679, 39.30135748953046004 -5.96550367124036995, 39.30166993925237051 -5.9656118274435741, 39.30198839783411557 -5.96571397440239615, 39.3022347514843986 -5.96568993924248492, 39.3024150110985957 -5.96572599159286465, …	Unguja	Kaskazini Unguj	KaskaziniB	Mgambo	510224	Rural	3077.42	95	20	6.49894	18	5.84906	14	4.54927
MultiPolygon (((39.30620606070339562 -6.07493936748000518, 39.30606558215999513 -6.07495866732375767, 39.30391869336526867 -6.07525362332555208, 39.30377630046761794 -6.0752759324085206, 39.30220235110980553 -6.07552251738143845, 39.30081378439877682 -6.07572748107985916, 39.30014845991100003 -6.07608318995088492, 39.29981663364472411 -6.07621763700979134, 39.299270263841386 -6.07648080910027311,…	Unguja	Kusini Unguja	Kati	Miwani	520124	Rural	2995.9	101	65	21.6963	37	12.3502	45	15.0205
MultiPolygon (((39.2981153439989086 -5.84006632107126666, 39.2980524824986972 -5.84185688296371719, 39.29804042759342053 -5.84220026905174272, 39.29770454363169563 -5.84862685549121686, 39.29768194316296359 -5.84905928916601248, 39.29765066178844535 -5.84965779455845603, 39.29759825096153492 -5.85066060083886708, 39.29763375377483925 -5.85125345128048302, 39.29778198814876333 -5.85372871386261373…	Unguja	Kaskazini Unguj	KaskaziniA	Potowa	510139	Rural	2977.77	98	10	3.35822	9	3.0224	9	3.0224
MultiPolygon (((39.33545705511579627 -5.78458970978778009, 39.33890467783085398 -5.78458290089777272, 39.34274342026969862 -5.78457128543221089, 39.3500119944436122 -5.78454929643971205, 39.35057274825213369 -5.78454759617245351, 39.35090928166309965 -5.78459567151731591, 39.35152088086098132 -5.78609126612536961, 39.35199210296816119 -5.7872690505778781, 39.35204066420838132 -5.7874297389538647,…	Unguja	Kaskazini Unguj	KaskaziniA	Kilimani	510120	Rural	2929.85	95	8	2.73052	6	2.04789	6	2.04789
MultiPolygon (((39.32342994964233185 -5.80839943892473709, 39.32923865211294157 -5.80879258040607471, 39.32924135095938567 -5.82271577693234033, 39.33118135114006719 -5.82502911115828059, 39.3321296843950492 -5.82603244446672974, 39.33663955446747451 -5.83149755728396446, 39.34347840179471945 -5.83439644098913224, 39.34351552450153378 -5.83441021388474645, 39.34351262026231666 -5.8344109453882060…	Unguja	Kaskazini Unguj	KaskaziniA	Kijini	510118	Rural	2923.66	86	11	3.76241	9	3.07833	8	2.7363
MultiPolygon (((39.20549825199820049 -6.15523309039525923, 39.2057925215645966 -6.15555769159409394, 39.20607461222510892 -6.15530578939479067, 39.2066128212843239 -6.15591448095504834, 39.20735258918224275 -6.15532837332842675, 39.20756890390602933 -6.15534975128758788, 39.20768448164766085 -6.15533262805008263, 39.20768451801566101 -6.15533294689429411, 39.2077022475397996 -6.15548838449387947,…	Unguja	Mjini Magharibi	Mjini	Mitiulaya	530336	Urban	2916.43	96	54	18.5158	36	12.3439	52	17.83
MultiPolygon (((39.31486243030492744 -6.05287827201915274, 39.31219499923598448 -6.05294037805404272, 39.3119608601370274 -6.05294414646639289, 39.30908657151018559 -6.05297269894559342, 39.30633601098046626 -6.05296318161474112, 39.30581614505984334 -6.05313647091325269, 39.30530811894668375 -6.0533058130146804, 39.30432781632945449 -6.05372458361310439, 39.30360515124965559 -6.0537838787259437,…	Unguja	Kusini Unguja	Kati	Ghana	520110	Rural	2906.11	79	19	6.53794	16	5.50564	19	6.53795
MultiPolygon (((39.20972226544933648 -6.16187680149104811, 39.20964077673710335 -6.16261847992440703, 39.20924359126632197 -6.16251778002234207, 39.20916417812983212 -6.16249764607559758, 39.20915745327791768 -6.16251363955586662, 39.20895611776479228 -6.1629924683043118, 39.20894646544478235 -6.16305015058392325, 39.20889741569510534 -6.16334329253935476, 39.2088718448848681 -6.16357509893787281…	Unguja	Mjini Magharibi	Mjini	Mikunguni	530335	Urban	2889.6	103	149	51.5642	89	30.8001	149	51.5642
MultiPolygon (((39.35815024113461646 -5.81074845764821379, 39.35858492565131428 -5.81077785445970285, 39.35859929085496134 -5.8107788986685831, 39.35866947187706444 -5.81622047704748901, 39.35880371710913295 -5.81767472367421234, 39.35894825771387673 -5.8205591567924353, 39.3592328053499827 -5.82430366302430169, 39.35918473098748649 -5.82454195747597936, 39.36082422529729996 -5.82746955056781424,…	Unguja	Kaskazini Unguj	KaskaziniA	Mbuyutende	510126	Rural	2882.38	89	11	3.8163	6	2.08161	11	3.81629
MultiPolygon (((39.21121628498799794 -6.16224837701175598, 39.21111328436062848 -6.16299499677325535, 39.21109979895829412 -6.16301244973739415, 39.21099053022919634 -6.16315386654044861, 39.21102389043451808 -6.16374600138565842, 39.21102625887778714 -6.16378804441276706, 39.21104163530372944 -6.1641724506219413, 39.21104458865642073 -6.16426739189992201, 39.21104935740710573 -6.1644206649863422…	Unguja	Mjini Magharibi	Mjini	Kwaalimsha	530316	Urban	2871.02	92	117	40.752	71	24.7299	112	39.0105
MultiPolygon (((39.22166615151825653 -5.76694229614752629, 39.22168240655874882 -5.76695473604143682, 39.22170534803120745 -5.76695472710771995, 39.22171299890552376 -5.76696429814601164, 39.2217259086879011 -5.76697769674316785, 39.22173690426512138 -5.76698487297393125, 39.2217455091764009 -5.76698965663129481, 39.22176606202864235 -5.76699252083079106, 39.22177753406685241 -5.76699586726804636…	Unguja	Kaskazini Unguj	KaskaziniA	Mtakuja	510131	Rural	2858.86	94	2	0.699579	2	0.69958	2	0.69958
MultiPolygon (((39.47682822558503091 -6.43781498546342856, 39.46854722055083897 -6.43814115374524665, 39.46669155656094574 -6.43821424366703354, 39.46201906299079809 -6.43840174100031959, 39.46229660513901649 -6.4380049862984059, 39.46226549315039733 -6.43771875632922441, 39.4614814706572119 -6.43707784912191894, 39.4607381456054398 -6.43657462109004808, 39.46058371927388464 -6.43657946354783483,…	Unguja	Kusini Unguja	Kusini	Kizimkazi Dimba	520210	Rural	2813.23	94	69	24.5269	66	23.4606	46	16.3513
MultiPolygon (((39.57680416129593226 -6.40143498496089336, 39.57533210680965396 -6.40746198170054626, 39.57518982832878862 -6.40782456310527149, 39.57501542203514333 -6.40840285834758472, 39.57477217133413205 -6.40924735195591211, 39.57458399549405215 -6.40977975100101016, 39.5743571780055774 -6.41022139960423054, 39.57307748626551813 -6.41028162023938286, 39.57291536619359817 -6.4102857877132262…	Unguja	Mjini Magharibi	Kusini	Nganani	520219	Mixed	2760.82	88	6	2.17327		0		0
MultiPolygon (((39.2590309415259 -5.93388469367390403, 39.25459707727564762 -5.93349171185880042, 39.25459268107712774 -5.93349132219740305, 39.24758882720874453 -5.93385817780873559, 39.24860981223216783 -5.92824523184354391, 39.24919053230846799 -5.92467667817276755, 39.24921806829352278 -5.9242960914923426, 39.24947025498182995 -5.92081049343893184, 39.25020702172039933 -5.92080872699395488, 3…	Unguja	Kaskazini Unguj	KaskaziniB	Donge Mtambile	510206	Rural	2674.42	101	9	3.36521	8	2.9913	8	2.9913
MultiPolygon (((39.20860067187943798 -6.15226422915111648, 39.20868295192526176 -6.15230440736110307, 39.20883026104511515 -6.1523005202326182, 39.2090062670335513 -6.15229662183568227, 39.20916313353635019 -6.15227166831263528, 39.20932575512737372 -6.15228692283602374, 39.20944819510965829 -6.1522868748395565, 39.20957827858995159 -6.15226384647520597, 39.20966432171293548 -6.1522460261316585, …	Unguja	Mjini Magharibi	Mjini	Saateni	530349	Urban	2666.95	94	324	121.487	191	71.6174	322	120.737
MultiPolygon (((39.25876436823973137 -6.26742914507522375, 39.25849422234283281 -6.26759608901276977, 39.25833538481182217 -6.26769424710048639, 39.25813893102827734 -6.26781565137710395, 39.25755031292983688 -6.26814624531824283, 39.25682577887197056 -6.26833509908180719, 39.25667683130011909 -6.26837392375793812, 39.25575634960465976 -6.26861385223712198, 39.25529627519185993 -6.268733772832777…	Unguja	Mjini Magharibi	MagharibB	Nyamanzi	530228	Rural	2656.52	95	45	16.9394	36	13.5516	34	12.7987
MultiPolygon (((39.20086193773455818 -6.163062756628924, 39.20084254188891748 -6.16305799469878846, 39.20085135450703007 -6.16279800029794522, 39.20084345649850377 -6.16278148830652306, 39.20082320148334531 -6.16266339239554917, 39.20079969206660309 -6.16265567503028677, 39.20078768721391071 -6.16265274044068878, 39.20077618286747168 -6.16258524882267444, 39.20077408241367323 -6.16258472410587643…	Unguja	Mjini Magharibi	Mjini	Mwembeladu	530356	Urban	2642.96	79	150	56.7545	92	34.8095	150	56.7545
MultiPolygon (((39.21701650695290198 -6.15656564490565028, 39.21709614982110281 -6.1565864357218425, 39.21718796766642612 -6.15655480454711768, 39.21728122881621204 -6.15654399597107904, 39.21739530906830851 -6.15656692684762863, 39.21756104905161777 -6.15660204335043915, 39.2176076900002073 -6.15662212949800658, 39.21767083529761777 -6.15671402229901776, 39.2176959858754941 -6.15675062290790009,…	Unguja	Mjini Magharibi	Mjini	Mboriborini	530330	Urban	2640.89	100	46	17.4184	31	11.7385	45	17.0397
MultiPolygon (((39.41477255274568847 -6.1883658996437152, 39.41459661705938089 -6.18844644511121622, 39.41447238316212065 -6.18851743560021816, 39.41444280313864112 -6.18860617376489675, 39.41442505594780954 -6.18888422113324754, 39.41435406495617144 -6.18918593277446316, 39.41425349459280625 -6.1894462322463788, 39.41409376588406133 -6.18996091533719728, 39.41399319507079468 -6.19033361772924273…	Unguja	Kusini Unguja	Kati	Cheju Hanyegwa	520105	Rural	2602.87	103	27	10.3732	20	7.68383	26	9.98897
MultiPolygon (((39.29761015369478372 -5.76856847769268199, 39.29761013376016621 -5.76856835467396944, 39.29801651054587097 -5.76860768240494348, 39.29883634270277071 -5.7685759463085855, 39.29965617651500054 -5.76854421084479885, 39.30588395100875232 -5.76862401336387531, 39.30917020796425021 -5.76867440807618781, 39.31032088767444321 -5.7686808670913523, 39.31059387420324924 -5.76913505429403628…	Unguja	Kaskazini Unguj	KaskaziniA	Kigunda	510117	Rural	2589.29	90	15	5.7931	10	3.86206	13	5.02068
MultiPolygon (((39.22083721547922153 -6.14639275843401034, 39.220840243665549 -6.14679838152214053, 39.22084179519530522 -6.14700621106968281, 39.22084314836130403 -6.14710133816264559, 39.22084377966749713 -6.14714571873950621, 39.22084639848138465 -6.14732981027965764, 39.22084700210406538 -6.14737223393393872, 39.22085240404904738 -6.14775200375020514, 39.22085313056270905 -6.14780311847709449…	Unguja	Mjini Magharibi	Mjini	Karakana	530306	Urban	2524.27	94	67	26.5423	42	16.6385	65	25.75
MultiPolygon (((39.29131688210979689 -6.02692875805323958, 39.28907114083465046 -6.0273417511853502, 39.28656959833875106 -6.0274700357507589, 39.28416683044639512 -6.0276868291764254, 39.28230414761029721 -6.02785488880758002, 39.27883242791060781 -6.02791680360115922, 39.27515471460226593 -6.02762993848569906, 39.27121452251470402 -6.0272300074997327, 39.26544327615264507 -6.02976015020078115, …	Unguja	Kaskazini Unguj	KaskaziniB	Mbaleni	510223	Rural	2520.14	103	18	7.14245	14	5.55525	17	6.74566
MultiPolygon (((39.19888086905623226 -6.16411552313083089, 39.19885511738252859 -6.16520174828790513, 39.19858313780405723 -6.16517222680699373, 39.19853456910976774 -6.16516617241514542, 39.1975389904734044 -6.16504206629524276, 39.19697054946806958 -6.16497120512511909, 39.19685158696258753 -6.16495637531122842, 39.19679073991756724 -6.16494879082423797, 39.19678317335665696 -6.1649478473845738…	Unguja	Mjini Magharibi	Mjini	Muembetanga	530346	Urban	2478.17	100	211	85.1435	154	62.1426	209	84.3364
MultiPolygon (((39.19717727239339666 -6.16707171375590857, 39.19701711409054923 -6.16724733932726998, 39.19699775295087107 -6.16727391404117142, 39.19698915715640908 -6.16731053736362433, 39.19698916961139901 -6.16734428533542545, 39.19684211136729601 -6.16739173045512157, 39.1966979403310205 -6.16748656524519578, 39.19663409983060376 -6.16751890070022402, 39.19662694074498432 -6.1675605497816050…	Unguja	Mjini Magharibi	Mjini	Kikwajuni Bonde	530308	Urban	2476.8	115	318	128.391	195	78.7306	313	126.373
MultiPolygon (((39.34894764842563575 -6.03049717187110712, 39.34452751404183601 -6.04612780830495566, 39.34263697359580192 -6.0514258072012268, 39.34019457303947576 -6.05171585381710386, 39.33986274209843259 -6.05175526207497949, 39.3383565748699624 -6.05193413632302768, 39.33784991444317569 -6.0519943082008103, 39.33745732812499796 -6.05204093090650996, 39.3361926202730956 -6.05219112939410575, …	Unguja	Kusini Unguja	Kati	Mchangani	520121	Rural	2473.7	97	27	10.9148	17	6.8723	24	9.70207
MultiPolygon (((39.19717727239339666 -6.16707171375590857, 39.1972263918536612 -6.16709856050107863, 39.1973294096466347 -6.16716327269033115, 39.19742917422703954 -6.1672716600850519, 39.19754620663413647 -6.16751287883267274, 39.19759434255166752 -6.16769452561563636, 39.1976238356150688 -6.16790490098736477, 39.19761094848843896 -6.16797742801001547, 39.19760306671391703 -6.16800471652942139, …	Unguja	Mjini Magharibi	Mjini	Kikwajuni Juu	530309	Urban	2456.16	97	560	227.998	340	138.427	554	225.555
MultiPolygon (((39.2963577846981309 -5.83064828891593301, 39.29630440998020902 -5.83141088137974961, 39.2981153439989086 -5.84006632107126666, 39.29337790618622961 -5.84002994568857225, 39.29336456365535213 -5.84002852679800721, 39.28947475647832022 -5.83961485743919972, 39.28754334034233153 -5.83940945706020287, 39.28578012809431641 -5.83922194487597324, 39.28577869693267388 -5.8392212109193764,…	Unguja	Kaskazini Unguj	KaskaziniA	Fukuchani	510108	Rural	2447.32	109	8	3.26888	3	1.22583	7	2.86027
MultiPolygon (((39.20976296439594933 -6.15793092915256679, 39.21020061961787917 -6.15799011506488991, 39.21025466596469755 -6.15799009377422379, 39.21035030758130802 -6.15795032444266521, 39.21039765377174291 -6.15793977450015984, 39.21042395875925735 -6.15793784935090027, 39.2104569623917385 -6.15794262328134501, 39.21067411998554064 -6.15798226923991887, 39.21082909548571394 -6.1580094936222531…	Unguja	Mjini Magharibi	Mjini	Mapinduzi	530326	Urban	2431.39	93	17	6.99188	2	0.822575	17	6.99189
MultiPolygon (((39.38598935933322309 -6.3028991368064391, 39.38590876563532817 -6.30328301718710726, 39.3855668200585427 -6.30421246853618467, 39.38553914643759413 -6.30428768746126789, 39.38558131822302499 -6.30465978781295089, 39.38586907546066129 -6.30518320797574283, 39.38618502400841237 -6.30626575183884519, 39.38666040791324718 -6.30789457608183657, 39.38651156822906074 -6.30979972861705374…	Unguja	Kusini Unguja	Kati	Unguja Ukuu pwa	520139	Rural	2430.19	117	22	9.05279	12	4.93789	21	8.6413
MultiPolygon (((39.55451156855204431 -6.41635346913723037, 39.55448055268344376 -6.41647244515696435, 39.55437516582740187 -6.41661045153092768, 39.55435495992782791 -6.41673072929778243, 39.55432247268866774 -6.41692410180657014, 39.55425723383940095 -6.41718004023478894, 39.55417443069099193 -6.41730299085032385, 39.55407406209896948 -6.41758903981391171, 39.55403523247345987 -6.417747466416154…	Unguja	Mjini Magharibi	Kusini	Mzuri	520218	Rural	2430.19	92	15	6.17236	12	4.93789	13	5.34938
MultiPolygon (((39.20481676743492727 -6.16152738893693641, 39.20452469810886242 -6.16162366992439203, 39.20438910573083291 -6.16163090232150079, 39.20426300116579199 -6.16162269973493615, 39.20409681553736192 -6.16159649661929887, 39.2040590242074245 -6.16159488726928917, 39.20406650947786886 -6.16148097059719024, 39.20407175894015239 -6.16143906730412105, 39.20392327968779966 -6.1614561204324500…	Unguja	Mjini Magharibi	Mjini	Gulioni	530304	Urban	2416.94	90	303	125.365	224	92.6792	300	124.124
MultiPolygon (((39.1986452758245818 -6.1739757052774884, 39.2004616405428763 -6.17470342677103456, 39.20125599742091538 -6.1750566750613638, 39.20193623058109722 -6.17542866221171582, 39.20256237958685119 -6.17580071118857621, 39.20276721117641472 -6.17597085957295633, 39.20307226748660412 -6.17645617936977409, 39.20379888240791644 -6.17767840629662413, 39.20410076019892642 -6.17863570388683492, …	Unguja	Mjini Magharibi	Mjini	Kilimani	530312	Urban	2411.78	95	182	75.4628	108	44.7802	176	72.9751
MultiPolygon (((39.19885511738252859 -6.16520174828790513, 39.19890334691829992 -6.16520698325179328, 39.1991921273912709 -6.16525725008710701, 39.19919349858386681 -6.16533952470092927, 39.19920748233677443 -6.16617854845787061, 39.19920862415339258 -6.16624703585318645, 39.19921853079015506 -6.16684146019384993, 39.19921853139153001 -6.16699328063591867, 39.19927056004753751 -6.1670017962725536…	Unguja	Mjini Magharibi	Mjini	Kisima Majongoo	530314	Urban	2380.82	83	152	63.8434	100	42.0023	150	63.0035
MultiPolygon (((39.42618228111754775 -6.29851910652695413, 39.4301630738106752 -6.29827755358242758, 39.43502088947778361 -6.29798278226174535, 39.43619810723103569 -6.29791134946489883, 39.44032711135088931 -6.29766080226300673, 39.4517284019790111 -6.29680515586769296, 39.45876140456716996 -6.29627734185514498, 39.46708899426064932 -6.29565237068458305, 39.46901159231633471 -6.30018421030482312…	Unguja	Kusini Unguja	Kusini	Muungoni	520214	Rural	2379.08	111	18	7.56594	13	5.4643	16	6.72529
MultiPolygon (((39.34848059838094514 -6.13438202830670232, 39.34636682728480395 -6.12453375401930877, 39.34636681867296915 -6.1245337137697522, 39.34620297058744143 -6.12377032423265266, 39.34620296965744757 -6.12377028352579522, 39.34511171736223645 -6.11868603010627599, 39.34402046476479597 -6.11360177777605873, 39.34400752414417468 -6.11354148743826808, 39.36747340714376975 -6.1095280528134789…	Unguja	Kusini Unguja	Kati	Umbuji	520137	Rural	2355.09	97	21	8.91684	13	5.51996	19	8.06763
MultiPolygon (((39.20927931417404722 -6.15915378178936646, 39.2095321613890988 -6.16047257900779144, 39.20953239068176543 -6.16047377494652526, 39.20953274020877899 -6.16047382469920279, 39.20964641675870155 -6.16131532609009636, 39.20930193299928845 -6.16134211150827849, 39.20903793679079286 -6.16139199926085546, 39.20883515558289645 -6.16142654469692985, 39.20859601463243393 -6.1614362121656043…	Unguja	Mjini Magharibi	Mjini	Makadara	530324	Urban	2323.03	102	406	174.772	271	116.658	402	173.05
MultiPolygon (((39.33378853724163804 -6.00868561119786992, 39.3339316527672338 -6.00883629961782884, 39.33407476837231798 -6.00898698889973559, 39.33462062706895068 -6.00904937303261644, 39.33504265648119969 -6.00909760470979837, 39.33606212858695272 -6.00931507816859423, 39.33731876918938752 -6.00950124760384075, 39.33882166663311608 -6.00942386860981514, 39.34032456342379191 -6.0093464900320388…	Unguja	Kaskazini Unguj	KaskaziniB	Kilombero	510211	Rural	2269.37	90	32	14.1008	18	7.93172	28	12.3382
MultiPolygon (((39.42778981125103854 -6.11597495507219868, 39.42776420292568673 -6.11619518675981855, 39.42774371712033599 -6.11656906856329297, 39.42761567573558068 -6.11679954263176118, 39.42728788847452392 -6.11684051586292465, 39.42687303426639289 -6.11690709768573981, 39.42669345149470672 -6.11690445685051731, 39.42617648854956514 -6.11689685502815195, 39.42597674290726673 -6.116989044871909…	Unguja	Kusini Unguja	Kati	Marumbi	520120	Rural	2220.86	90	14	6.30385	9	4.05248	11	4.95304
MultiPolygon (((39.20084254188891748 -6.16305799469878846, 39.20086193773455818 -6.163062756628924, 39.20103845412176469 -6.16309500471057969, 39.20112311092552204 -6.1630930580078358, 39.20135983340863106 -6.16301685596705529, 39.20136593477345599 -6.16303966820896854, 39.20139013854200982 -6.16315028090793326, 39.20139734404497034 -6.1632328530135192, 39.20156253020899584 -6.1632108397626304, 3…	Unguja	Mjini Magharibi	Mjini	Rahaleo	530348	Urban	2220.55	93	298	134.201	200	90.0678	297	133.751
MultiPolygon (((39.292743625088562 -5.80631249897708379, 39.29308426732331583 -5.80634587440111716, 39.29352961213862017 -5.80638950876635196, 39.29408055314075909 -5.80644348927062293, 39.29438880166289039 -5.80647368996451707, 39.29568366758724096 -5.80664078725813404, 39.29583608577688381 -5.80666045824135857, 39.29616475405742193 -5.80669657980651088, 39.29680402828027042 -5.80677603717106461…	Unguja	Kaskazini Unguj	KaskaziniA	Bwereu	510102	Rural	2214	99	8	3.61338	6	2.71003	8	3.61337
MultiPolygon (((39.30635044195168604 -5.89170760005105709, 39.30663365004539145 -5.89221923425547622, 39.30717143450874573 -5.89319077719480244, 39.30895009353917402 -5.89640403934486468, 39.30915584867577195 -5.89677575029416534, 39.30173016116605567 -5.89775428693467507, 39.29732401181854584 -5.89827308835259867, 39.29715892931071863 -5.89831854593996141, 39.29698937734387698 -5.898365233434421…	Unguja	Kaskazini Unguj	KaskaziniA	Chutama	510105	Rural	2202.59	101	1	0.454011	1	0.454011	1	0.454011
MultiPolygon (((39.42592432779495937 -6.26108688987440676, 39.42595375621763054 -6.26132058246134093, 39.4259581304242559 -6.26141901080449603, 39.42596552143950817 -6.26160409797694584, 39.42597523121354186 -6.26195486107058485, 39.42597822471432067 -6.26205793382579223, 39.42598603172065452 -6.26217063844036392, 39.42600568740282796 -6.26245442344388703, 39.42627400113875069 -6.2631087628194590…	Unguja	Kusini Unguja	Kati	Pete	520130	Rural	2198.64	96	27	12.2803	16	7.27723	27	12.2803
MultiPolygon (((39.19319553031158421 -6.16413326519662075, 39.19314118472546937 -6.16426651386644586, 39.19306923125444087 -6.16444293478966632, 39.19295441546196201 -6.16472444851792556, 39.192783050984346 -6.16511774648883204, 39.19265229970448416 -6.16544590422344108, 39.19263275659238843 -6.1654949532168688, 39.19260796091052867 -6.16555718501319472, 39.19249776677867203 -6.16583014753825154,…	Unguja	Mjini Magharibi	Mjini	Mnazimmoja	530340	Urban	2197.13	98	112	50.9756	77	35.0457	110	50.0653
MultiPolygon (((39.46516241308210482 -6.26115455515220631, 39.46517125922846247 -6.26273998960560085, 39.46518394621312353 -6.2647158370131768, 39.46518613039923196 -6.26505605843748903, 39.46524809894440011 -6.27470754616228099, 39.46524948870078475 -6.27492400283957963, 39.46517891707964765 -6.277052912252163, 39.4651552702585775 -6.2777662705915267, 39.46510834552373126 -6.27918182242704326, 3…	Unguja	Kusini Unguja	Kusini	Kitogani	520209	Rural	2147.59	98	71	33.0603	54	25.1445	64	29.8008
MultiPolygon (((39.19899757656487793 -6.15902812797959065, 39.19897102943133405 -6.16020507350577073, 39.19892267367772121 -6.16234888247696322, 39.19890287169769749 -6.16235003255892266, 39.19866550399208194 -6.16236381739709937, 39.19862384150722079 -6.16236130593569786, 39.19862636575268766 -6.16234055705222339, 39.19857432803932795 -6.16227702970372615, 39.19827406961888983 -6.162245906588017…	Unguja	Mjini Magharibi	Mjini	Mchangani	530331	Urban	2122.82	100	400	188.428	294	138.495	400	188.429
MultiPolygon (((39.32653875228928797 -5.88262704486121635, 39.30874784034024572 -5.88340750305343096, 39.309895916004443 -5.88136764989114003, 39.31140439615136728 -5.87953808094358621, 39.31180821233581213 -5.87881301781575871, 39.31239669428477157 -5.87775637932871309, 39.31234851929510654 -5.87679958313111062, 39.3134164875039076 -5.87345518664730282, 39.31946608912573993 -5.85636792162283104,…	Unguja	Kaskazini Unguj	KaskaziniA	Jugakuu	510110	Rural	2095.99	92	2	0.954202	1	0.477102	2	0.954203
MultiPolygon (((39.25851936930090602 -5.9600275404967471, 39.260128569227291 -5.96047318491340938, 39.26073468906665909 -5.96067408632548279, 39.26168388006387033 -5.96098869960721522, 39.26152291638813097 -5.96226881929926567, 39.26063783874103308 -5.96930770264696875, 39.26038275729598581 -5.97133632718756679, 39.26034165351584448 -5.9716632218725012, 39.26016124626993076 -5.97229654084147654, …	Unguja	Kaskazini Unguj	KaskaziniB	Mnyimbi	510227	Rural	2084.64	86	2	0.959398	2	0.959398	2	0.959398
MultiPolygon (((39.37944361662320603 -6.29027405149859398, 39.38932867350580835 -6.29028587594881383, 39.38943961604788058 -6.29028468679292718, 39.38961416678143479 -6.29028281558077573, 39.38962068179956333 -6.29089053985986091, 39.38962511202546324 -6.29130386266636954, 39.38964345118593258 -6.30141813804724649, 39.38964439001362905 -6.30193630002272709, 39.38964608929016009 -6.302873947664124…	Unguja	Kusini Unguja	Kati	Tindini	520132	Rural	2074.53	94	12	5.78445	10	4.82037	12	5.78444
MultiPolygon (((39.21165077408632271 -6.17075294466232371, 39.21148652791836042 -6.17079733076319492, 39.21121880748444966 -6.17078188748425482, 39.2105120107539733 -6.17028949027767393, 39.20992827318420382 -6.1698828239661978, 39.20916456973041875 -6.1693507807704302, 39.20941540468574971 -6.16883426729102968, 39.20957655363432792 -6.16850243310176882, 39.2096805288601189 -6.1682883277741567, 3…	Unguja	Mjini Magharibi	Mjini	Kidongo Chekund	530307	Urban	2061.94	96	78	37.8285	44	21.3391	77	37.3435
MultiPolygon (((39.57222435882533773 -6.414572351749948, 39.57190148405580032 -6.41501640705874543, 39.57158884653925668 -6.41548709947648987, 39.57148944401490098 -6.41563675679007073, 39.57099728483034085 -6.41627312953287632, 39.57082789031375114 -6.41657758174888393, 39.57075234974980305 -6.41670119418154528, 39.57067451956439186 -6.41693697244100214, 39.57056693185587193 -6.41726202615730124…	Unguja	Mjini Magharibi	Kusini	Tasani	520221	Rural	2057.84	85	7	3.40163	3	1.45784	7	3.40163
MultiPolygon (((39.29284883316125843 -6.09749598975920293, 39.29284399123284999 -6.09749600299686723, 39.29285103711322336 -6.09226062298839377, 39.29285333805937341 -6.09055055449619953, 39.2928594691154629 -6.0859954338510196, 39.29285970791089966 -6.08581794800552522, 39.29286128276596912 -6.08464747842019804, 39.2928658982881629 -6.08121798390559665, 39.29286665670579737 -6.08065431819637503,…	Unguja	Kusini Unguja	Kati	Kiboje Mkwajuni	520113	Rural	2057.81	106	34	16.5224	24	11.6629	32	15.5505
MultiPolygon (((39.2972539887568999 -6.30664375884538853, 39.29722594637341615 -6.30675338956037557, 39.29707930149182715 -6.3070072542657778, 39.2967658594231608 -6.30747493060664866, 39.29660153878877793 -6.30758699169038106, 39.29661003612033454 -6.30784709938395505, 39.29664952269547484 -6.30804593250602164, 39.29664557199777164 -6.30819790489295773, 39.29665848216507129 -6.30835047260732029,…	Unguja	Mjini Magharibi	MagharibB	Fumba	530204	Mixed	2052.65	108	41	19.9742	21	10.2307	41	19.9742
MultiPolygon (((39.34350340229590159 -6.10510433729891488, 39.33947158221227625 -6.10544643035625434, 39.33879490682044633 -6.1055038453041206, 39.33828754415862505 -6.10554235839079507, 39.33642801057110461 -6.10518327435388475, 39.33638716562008142 -6.10504632723198704, 39.33601573802156537 -6.10380099147630162, 39.33570744131478847 -6.10276732130991562, 39.33500163940799865 -6.1004008832328233…	Unguja	Kusini Unguja	Kati	Mpapa	520125	Rural	2036.14	91	22	10.8048	11	5.40238	21	10.3136
MultiPolygon (((39.28309007328925873 -5.91448301313612212, 39.28291738083901663 -5.91448822067458391, 39.28274179095338781 -5.91352353593230706, 39.2826785583112752 -5.91317613160670952, 39.28228910732688206 -5.9110364759995635, 39.28226096655716049 -5.91088187221788175, 39.28217111497356484 -5.91038822282822718, 39.2820193020304913 -5.90982295512094424, 39.28174949712464326 -5.90860943354977053,…	Unguja	Kaskazini Unguj	KaskaziniA	Moga	510130	Rural	2034.07	86	7	3.44137	2	0.98325	7	3.44138
MultiPolygon (((39.2590309415259 -5.93388469367390403, 39.26212053334884189 -5.93404544310217918, 39.26439561361645758 -5.93424329118667249, 39.26116300397104908 -5.93966912132589275, 39.25858023798266316 -5.93874291107827723, 39.25636423825133647 -5.93865059684028918, 39.25619133539279204 -5.9391657836936238, 39.25610966877400898 -5.93970578399418603, 39.25591466918210415 -5.94033578524746542, 3…	Unguja	Kaskazini Unguj	KaskaziniB	Donge pwani	510207	Rural	1977.56	89	8	4.04539	4	2.02269	8	4.04539
MultiPolygon (((39.24334421711244403 -5.94717021748629815, 39.2455304429936831 -5.94726083572171138, 39.24733418575519295 -5.94707863963343186, 39.25322931921044756 -5.94858064457821989, 39.25425033355456605 -5.94872491437311446, 39.25429751258249667 -5.94872142885192101, 39.25521380036359176 -5.94865373121495633, 39.25555940402878718 -5.94862819675232046, 39.25654767510086174 -5.9483723761881650…	Unguja	Kaskazini Unguj	KaskaziniB	Donge Mbiji	510205	Rural	1969.26	90	23	11.6795	12	6.09366	23	11.6795
MultiPolygon (((39.2972539887568999 -6.30664375884538853, 39.29714482725686509 -6.30665405554019287, 39.2966187699423557 -6.30670367574644164, 39.29613959683510416 -6.30671427419276309, 39.29550972266816444 -6.30672820652373378, 39.29493357007161336 -6.30674094981494537, 39.29441347702656628 -6.30675245362294135, 39.29413033110984088 -6.30675871680189637, 39.2932242812601018 -6.30677875711946978,…	Unguja	Mjini Magharibi	MagharibB	Bweleo	530201	Rural	1963.04	113	33	16.8107	17	8.66004	32	16.3012
MultiPolygon (((39.18885879492140845 -6.1602715628612339, 39.18926497388780206 -6.16082930370235538, 39.18938607205180347 -6.16108584125526537, 39.18953092632248314 -6.16156693506902986, 39.18953106019288413 -6.16156737968246837, 39.1895238716163874 -6.16156935939776407, 39.18952614851603045 -6.16161933354270452, 39.18952614338203233 -6.16165266561899827, 39.18942039408248945 -6.16188616724275917…	Unguja	Mjini Magharibi	Mjini	Shangani	530351	Urban	1932.68	94	348	180.061	247	127.802	347	179.543
MultiPolygon (((39.20340732489020041 -6.16575043411025803, 39.20337137379164716 -6.16585671801788671, 39.20330005818047425 -6.16617831891919277, 39.20322895639180416 -6.16633165996216359, 39.20308367561805341 -6.16666124452933762, 39.20295212434957932 -6.16702886849098153, 39.20277511972948759 -6.1675235118964018, 39.20261288326286575 -6.16848314371668671, 39.20238172419191613 -6.1684619359086267…	Unguja	Mjini Magharibi	Mjini	Muembe Shauri	530345	Urban	1932.68	89	141	72.9557	77	39.841	140	72.4383
MultiPolygon (((39.20044993774555309 -6.15913763690160998, 39.20081823190966475 -6.15975850426414162, 39.20084215373924508 -6.15980116484879314, 39.20089608142722426 -6.15976301518442604, 39.2011525764734543 -6.16011523784847803, 39.20095307460138656 -6.16018449828820103, 39.20091568597276677 -6.16038507158917348, 39.2009005834246409 -6.16041533078290016, 39.20076561627483613 -6.16068574836958938…	Unguja	Mjini Magharibi	Mjini	Mlandege	530339	Urban	1920.55	90	402	209.315	296	154.123	396	206.191
MultiPolygon (((39.20237741803052245 -6.1708441151911293, 39.20237527762068197 -6.17086723560822303, 39.20232483181337102 -6.17120855412134084, 39.20228188380750112 -6.17146921957968431, 39.20219307515154128 -6.17187781904086386, 39.20201418355862444 -6.17248870108328962, 39.20254679920924445 -6.17248257958046587, 39.20309493257914113 -6.17248811511091766, 39.20327862256011286 -6.1725483605086841…	Unguja	Mjini Magharibi	Mjini	MwembeMadema	530342	Urban	1918.08	92	3	1.56407	3	1.56406	3	1.56406
MultiPolygon (((39.32615483688571345 -6.06179573347880307, 39.32590219107805041 -6.06222952108147162, 39.32594070541322395 -6.06269719954945074, 39.32594620831750376 -6.06334094383664546, 39.3256325878416888 -6.06422127903018726, 39.32551299934059585 -6.06463632434663946, 39.32535198160371692 -6.06519515121199504, 39.32534097769599413 -6.06600395940666814, 39.32542626029670174 -6.0666311985554930…	Unguja	Kusini Unguja	Kati	Kiboje muembesh	520114	Rural	1888.56	92	16	8.47206	9	4.76554	15	7.94256
MultiPolygon (((39.35603868971318775 -5.85976258868418309, 39.35528358300434348 -5.864145972495451, 39.35464476046060156 -5.86626329273111669, 39.35447616571622831 -5.8675977542334703, 39.35447635829175539 -5.86759774603525752, 39.35414021738896651 -5.86988053458218939, 39.35394414765181637 -5.87496318688789998, 39.35198344130317594 -5.87490931742615441, 39.35082682474571669 -5.87487753670839563,…	Unguja	Kaskazini Unguj	KaskaziniA	MatemweKaskazin	510124	Rural	1886.5	96	19	10.0716	16	8.48131	16	8.48131
MultiPolygon (((39.38885796115943094 -6.25733821450293259, 39.38886394635425603 -6.2575238703883187, 39.38888715446463351 -6.2582437916844782, 39.38891110674322249 -6.25897722804793144, 39.38894834505586573 -6.26013082539718102, 39.38896468230563386 -6.26063692303591868, 39.38908461432267671 -6.26629798788097503, 39.38917012147451402 -6.26936047795149154, 39.38918087866135664 -6.26972185970663887…	Unguja	Kusini Unguja	Kati	Unguja Ukuu bon	520138	Rural	1864.88	102	29	15.5506	22	11.797	25	13.4057
MultiPolygon (((39.31389639026586025 -5.9787144238612866, 39.31365776642922327 -5.97898058101258201, 39.31318969598788726 -5.9794027616436578, 39.31313062842775707 -5.97958194217425465, 39.31312729701762265 -5.97978849271742607, 39.3126975382880488 -5.97971853186065871, 39.31226444836816114 -5.97965190335744357, 39.31211619883316644 -5.97962525159938618, 39.31210582238711027 -5.97962338583848751,…	Unguja	Kaskazini Unguj	KaskaziniB	Kisongoni	510215	Rural	1852.44	99	14	7.5576	7	3.7788	13	7.01777
MultiPolygon (((39.35379588927864347 -6.2970451579598512, 39.35349006013411355 -6.29802030022955428, 39.35337637891015561 -6.29838277477458686, 39.35345824044218688 -6.29853533496227946, 39.35344707779340467 -6.29884417855530376, 39.35333955637694459 -6.29914396910583285, 39.35124079454833179 -6.29771246428075759, 39.34955577943679828 -6.29873708433329682, 39.34974191463793147 -6.2992748180971300…	Unguja	Kusini Unguja	Kati	Kikungwi	520117	Rural	1824.58	107	19	10.4134	15	8.22107	16	8.76914
MultiPolygon (((39.55013932220969508 -6.4524191166560545, 39.55016372787950019 -6.45250735934276953, 39.54998169609218195 -6.45249941601875321, 39.5498302211440631 -6.4525454327410765, 39.54970059602509735 -6.45266151541915267, 39.54970402031900534 -6.45272517982257288, 39.54983144676003093 -6.45285238091894175, 39.54983126937187876 -6.45296380143186976, 39.54978840997913636 -6.45298048833585369,…	Unguja	Mjini Magharibi	Kusini	Mtende	520213	Rural	1817.95	95	10	5.5007	7	3.85049	9	4.95063
MultiPolygon (((39.36043854335844827 -6.17757010287391228, 39.35677204291204845 -6.17759821218078464, 39.35381704115447832 -6.17762086613516725, 39.34786301584188095 -6.17766651276549705, 39.34778253135605297 -6.17766199529015125, 39.34739223661473062 -6.17764009274286696, 39.34713753309759454 -6.17765810143342087, 39.34684681089119351 -6.17778673989606908, 39.34656637955565373 -6.177889650786114…	Unguja	Kusini Unguja	Kati	Ndijani Muembep	520127	Rural	1763.71	103	8	4.53589	5	2.83493	8	4.53589
MultiPolygon (((39.29937894988292157 -5.94455723979027351, 39.29929310018133748 -5.94476232474090338, 39.29921440537592048 -5.94487917459835025, 39.29914127464653006 -5.94512400435957922, 39.29902362888469725 -5.94540381000272777, 39.29900296124038306 -5.94554212311041486, 39.29897911439877589 -5.94564228016067808, 39.29892983071855639 -5.94574243830538229, 39.29886305925260359 -5.945868032058707…	Unguja	Kaskazini Unguj	KaskaziniA	Bandamaji	510101	Rural	1744.23	103	7	4.01322	5	2.86659	7	4.01323
MultiPolygon (((39.2928509777534174 -6.0924012807912078, 39.29284963348695925 -6.0955942621965713, 39.29284883316125843 -6.09749598975920293, 39.29284877722169966 -6.09762894086599694, 39.29290499640580236 -6.09919057224297578, 39.29298763327156507 -6.10148602027914233, 39.29305380234328027 -6.10332403032726845, 39.29308239918699996 -6.10411836548437137, 39.29309609342791276 -6.10449875955461696,…	Unguja	Kusini Unguja	Kati	Machui	520119	Rural	1730.66	90	44	25.4238	29	16.7566	41	23.6904
MultiPolygon (((39.19444910487071354 -6.16094171875765984, 39.1934668587323074 -6.16348743890037998, 39.193195927825073 -6.16413350440678176, 39.19319553031158421 -6.16413326519662075, 39.19255766511005135 -6.16374941881194705, 39.19226350419565108 -6.16371793110502963, 39.19178704448110295 -6.16349263740004716, 39.19081702881801732 -6.16338097081015146, 39.19052957121250813 -6.16338779562313022,…	Unguja	Mjini Magharibi	Mjini	Mkunazini	530338	Urban	1703.83	100	344	201.898	229	134.403	344	201.898
MultiPolygon (((39.19862384150722079 -6.16236130593569786, 39.19862064375378452 -6.16238759094193878, 39.1985231522031512 -6.16273098881952741, 39.19760261973699045 -6.16261056218965919, 39.19738383444478558 -6.16258828119502855, 39.19736876297996986 -6.1625739259300456, 39.19721847313238783 -6.16257467151891802, 39.19713385749616918 -6.16241665609548139, 39.19679803849025035 -6.1627149907954486,…	Unguja	Mjini Magharibi	Mjini	Vikokotoni	530355	Urban	1686.53	91	231	136.968	172	101.985	231	136.968
MultiPolygon (((39.31765708264325099 -5.81988101382080547, 39.31853721983964789 -5.83225364668576418, 39.31862217447289254 -5.83344786644494384, 39.31861636242503977 -5.83344850914814472, 39.31903226737500034 -5.83921250334063746, 39.30352947546796827 -5.83998959562891162, 39.30296546947960934 -5.84001886482160693, 39.30154375241665576 -5.84009264545161511, 39.30049976889209518 -5.840084629232341…	Unguja	Kaskazini Unguj	KaskaziniA	Kigongoni	510116	Rural	1686.29	91	3	1.77906	3	1.77905	3	1.77905
MultiPolygon (((39.57222435882533773 -6.414572351749948, 39.57161803110182774 -6.41454363571143027, 39.57126959570882718 -6.41455595709163529, 39.57067822432394166 -6.41457686979795128, 39.56868362242482107 -6.41464740520420218, 39.56329828938764592 -6.41483784754794684, 39.55888545272214429 -6.41499389901018358, 39.55683003900694672 -6.41510881788038478, 39.55628259154875792 -6.41513942493340927…	Unguja	Kusini Unguja	Kusini	Kiongoni	520208	Urban	1669.78	110	17	10.181	8	4.79105	14	8.38434
MultiPolygon (((39.45475772003304371 -6.21187040179676142, 39.45430882290567354 -6.2169717381221794, 39.4536010771626735 -6.22501467101953398, 39.45120350139320919 -6.22560054481501712, 39.44858121012115504 -6.22601027710910415, 39.44537761070444759 -6.22642001144745638, 39.44420218927032806 -6.22658390474213785, 39.44301908489809705 -6.22651220169955533, 39.44265288587122598 -6.22648659302576135…	Unguja	Kusini Unguja	Kati	Charawe	520104	Rural	1629.13	102	28	17.1871	12	7.36589	28	17.1871
MultiPolygon (((39.39587929612189043 -6.10441979513351018, 39.38572732043760993 -6.10636273001811869, 39.38374668676860324 -6.10674179273162032, 39.38360035473334619 -6.10676979872838643, 39.38359951978429052 -6.1067699585342492, 39.38359937972024483 -6.1067699821538719, 39.38359822125745779 -6.10677018108831771, 39.38358976411331724 -6.10677162724934419, 39.38355576655674639 -6.10677744186449178…	Unguja	Kusini Unguja	Kati	Pagali	520129	Rural	1580.15	113	11	6.96139	12	7.59422	14	8.85992
MultiPolygon (((39.31160501011949293 -5.99077176083780305, 39.31182143649736105 -5.99083999978856152, 39.31235965931011123 -5.99108165066580334, 39.31469928242754008 -5.99189447690372745, 39.31904703043212379 -5.99260126670763604, 39.32134295670822866 -5.992585663908363, 39.32279243447199235 -5.99257581437592091, 39.323551143340012 -5.99254198599269738, 39.32492531888557608 -5.99248071706476981, …	Unguja	Kaskazini Unguj	KaskaziniB	Pangeni	510229	Rural	1556.16	95	7	4.49826	5	3.21304	6	3.85564
MultiPolygon (((39.2930715681535645 -5.96531740402515531, 39.29292702030623019 -5.96568572631664029, 39.29028128102270756 -5.96746197427681935, 39.28863946894608006 -5.96856423074282905, 39.28616751451539812 -5.97022379919016632, 39.28599590713132272 -5.9703390094523705, 39.28283948575577966 -5.97303986597091985, 39.28121246350505658 -5.97378829651977039, 39.27952036107203782 -5.97414624167125474…	Unguja	Kaskazini Unguj	KaskaziniB	Donge karange	510203	Rural	1533.72	97	14	9.12811	10	6.52009	14	9.12813
MultiPolygon (((39.24329621162602422 -5.9187805829944713, 39.24361277397890291 -5.91916168684246902, 39.24393332106476606 -5.91954758739693698, 39.24947025498180153 -5.92081049343888033, 39.24921806829351567 -5.92429609149232661, 39.24919053230843247 -5.92467667817274979, 39.24860981223216783 -5.92824523184352792, 39.24758882720880138 -5.93385817780876845, 39.24717695352755698 -5.9344507604076337…	Unguja	Kaskazini Unguj	KaskaziniA	Donge mchangani	510107	Rural	1522.2	89	62	40.7305	42	27.5916	58	38.1027
MultiPolygon (((39.34490160812413251 -6.06180022719593481, 39.34108857387514036 -6.06179931308872533, 39.33733663033606121 -6.06179841376412831, 39.33495115937995479 -6.06179784192827054, 39.33146693796908266 -6.061797007004877, 39.32615483688571345 -6.06179573347880307, 39.32619380216922167 -6.06172883012992259, 39.32627633399181377 -6.06147573375613113, 39.32635886574260553 -6.06122263646687376…	Unguja	Kusini Unguja	Kati	Tunduni	520133	Rural	1502.96	95	11	7.31888	5	3.32677	11	7.31889
MultiPolygon (((39.43306184443262197 -6.35578312160507153, 39.43297523999493137 -6.35562397595168704, 39.43292865435063277 -6.35528260051403304, 39.43291705660453772 -6.35505397665413074, 39.43283821942768697 -6.35465827155492846, 39.43282506041880708 -6.35434780085945849, 39.43284560526512195 -6.35395147074264877, 39.43292117257645657 -6.35373326435569918, 39.43308287419328195 -6.353542842153199…	Unguja	Mjini Magharibi	Kusini	Muyuni A	520215	Rural	1486.28	107	14	9.41952	11	7.40103	12	8.07385
MultiPolygon (((39.27807646762875038 -5.89291940165631623, 39.27840972172655398 -5.89387750827143808, 39.27916917903476701 -5.898024520961763, 39.27995565411026746 -5.90144306391188955, 39.28015572759999685 -5.90231271780815447, 39.28038111260470799 -5.90319880426558274, 39.28085548845876218 -5.90506378241806562, 39.28120226680054827 -5.90642712066832498, 39.28132986324474984 -5.90692876170004322…	Unguja	Kaskazini Unguj	KaskaziniA	Pale	510137	Rural	1471.67	94	2	1.359	2	1.359	2	1.359
MultiPolygon (((39.33828401700080235 -6.08458013499730477, 39.33820699421652023 -6.08491121058947204, 39.33719517034923996 -6.08926041146328334, 39.33715099545892002 -6.08945029085843892, 39.33709723783052681 -6.08968136321426989, 39.33704895651447941 -6.08988889323968152, 39.33698071024942777 -6.09018224087752458, 39.33691001055203884 -6.0904861369090133, 39.33686019958448554 -6.0907002444023996…	Unguja	Kusini Unguja	Kati	Mgenihaji	520122	Rural	1454.09	98	18	12.3789	16	11.0034	15	10.3157
MultiPolygon (((39.28338796547789968 -5.9194725850130947, 39.28338796392579724 -5.91947268072627431, 39.28334411443118768 -5.92217672648614357, 39.28334411957709449 -5.92217682146932134, 39.28349271674236576 -5.92335934684827503, 39.28349272858623209 -5.92335944110144119, 39.28405224314610678 -5.92781203271359747, 39.28405225499007969 -5.92781212696677695, 39.28415472328338609 -5.9286275609268166…	Unguja	Kaskazini Unguj	KaskaziniB	Njia ya Mtoni	510228	Rural	1396.58	98	2	1.43207	1	0.716035	2	1.43207
MultiPolygon (((39.19398488212896581 -6.16085188795472405, 39.19391529085545756 -6.16122725213046163, 39.19352165449285508 -6.16121638511047287, 39.19336813304722966 -6.161242769008477, 39.19334136077831943 -6.1612758086624213, 39.19326792600993059 -6.1613027948258976, 39.19326245514247375 -6.16130946557609072, 39.19309121254104156 -6.16126835983279797, 39.19308354762351598 -6.16123437526828521, …	Unguja	Mjini Magharibi	Mjini	Kiponda	530313	Urban	1396.3	90	481	344.483	367	262.837	480	343.766
MultiPolygon (((39.40125596384263673 -6.02156308896597015, 39.40134029493875545 -6.02184203059948953, 39.40145057394084915 -6.02216638161834084, 39.40167113195536785 -6.0226853420058255, 39.40191601677171462 -6.02334863891826711, 39.40205386601800797 -6.02376705134685153, 39.40210414052254606 -6.0238611133850064, 39.40210251836062838 -6.02396652669303645, 39.40221604177291681 -6.02415140630686352…	Unguja	Kusini Unguja	Kati	Pongwe	520131	Rural	1381.98	86	16	11.5776	16	11.5776	11	7.95959
MultiPolygon (((39.24363014820919204 -5.93323720901690166, 39.24353583943433676 -5.93320494056357273, 39.2330463590243852 -5.93835762053742044, 39.22589513922665816 -5.93865284719583464, 39.2215807003625585 -5.9388309171081648, 39.20733511077490618 -5.93804262575375041, 39.20680392891301835 -5.92711562054268093, 39.20602553690572734 -5.92447918152637421, 39.20625938941936539 -5.91877318100294136,…	Unguja	Kaskazini Unguj	KaskaziniB	Kiongwekidogo	510214	Rural	1329.22	96	4	3.00929	2	1.50464	4	3.00928
MultiPolygon (((39.43306184443262197 -6.35578312160507153, 39.4368675733642533 -6.35556622642012226, 39.43804169448302588 -6.35549933800441025, 39.44816980790836425 -6.3549223487007902, 39.4547014770977782 -6.3545509483306386, 39.45506495542113612 -6.35455216668893819, 39.45507252781035135 -6.35455219169182506, 39.45513683299515861 -6.35455240833556179, 39.45602692822419044 -6.35455539067700403, …	Unguja	Mjini Magharibi	Kusini	Muyuni B	520216	Rural	1313.14	89	18	13.7076	14	10.6615	15	11.423
MultiPolygon (((39.34490160812413251 -6.06180022719593481, 39.34386835453290132 -6.0647920884972164, 39.34308349888960521 -6.06706469856521213, 39.3426683785566027 -6.06826670398819967, 39.3425627996973617 -6.06882906860582416, 39.34242314231490667 -6.06957295340633607, 39.34222553044578774 -6.07062553024948137, 39.34218044788939039 -6.0706253479693606, 39.3404297829480285 -6.07061829559265309, 3…	Unguja	Kusini Unguja	Kati	Mitakawani	520123	Rural	1214.66	94	13	10.7025	11	9.05603	12	9.87931
MultiPolygon (((39.41148071669136499 -6.34250359070894731, 39.41161715379670483 -6.34252343599557555, 39.41172878372032073 -6.34242917083396041, 39.41180568366437598 -6.34229521424935339, 39.41192723640297402 -6.34236715336585544, 39.41199173362343799 -6.34260281711065677, 39.4120760769726175 -6.34269956261879919, 39.41227452965582501 -6.34269212107029468, 39.41242585095241679 -6.3430294917413228…	Unguja	Kusini Unguja	Kati	Ng'ambwa	520128	Rural	1207.79	101	10	8.27956	8	6.62367	10	8.27959
MultiPolygon (((39.46516241308210482 -6.26115455515220631, 39.46447393802403525 -6.26115839660212625, 39.46427142984484249 -6.26115952684116461, 39.4428252460577724 -6.26111890315231179, 39.42592432779495937 -6.26108688987440676, 39.42579969126583705 -6.25284014073151972, 39.42610955049227783 -6.2522515814146109, 39.42626267179358734 -6.25201024742395273, 39.42653616937192851 -6.25175932113776778…	Unguja	Kusini Unguja	Kati	Ukongoroni	520136	Rural	1205.71	106	27	22.3935	19	15.7583	24	19.9053
MultiPolygon (((39.2531512704239347 -5.90767746931349436, 39.25437064172982105 -5.90791456956804772, 39.25538001748051187 -5.90780502461565149, 39.25611840604257452 -5.90772488902555803, 39.25656236759563456 -5.90761788442438984, 39.26174416429112313 -5.9081082610479152, 39.2619708772103877 -5.90812971555437372, 39.26257371183610445 -5.90810892838656532, 39.26308755721201038 -5.90809120909419683,…	Unguja	Kaskazini Unguj	KaskaziniA	Donge Kipange	510106	Rural	1191.96	95	14	11.7454	7	5.87268	13	10.9064
MultiPolygon (((39.22058419050519973 -5.76699456082317052, 39.22059207802431757 -5.76699814802389987, 39.22059279660953734 -5.76700245605379269, 39.22058921560947198 -5.76701179210947501, 39.22058635153045003 -5.76702112788726673, 39.22060499453152005 -5.76702901922867284, 39.22061789855758462 -5.76702757812529931, 39.22063868649706819 -5.76702038955516283, 39.22068887680435978 -5.767035449180119…	Unguja	Kaskazini Unguj	KaskaziniA	Gomani	510142	Rural	1149.65	83	15	13.0475	9	7.82847	15	13.0474
MultiPolygon (((39.34222553044578774 -6.07062553024948137, 39.34221708310670351 -6.07067052194638368, 39.34116337859976653 -6.07449688735483395, 39.3398235687383746 -6.07936219682256862, 39.33970215127818193 -6.07980310682890579, 39.33968811445019043 -6.07985407924632426, 39.33953858848026641 -6.08039705749612569, 39.33898294036985277 -6.08224973678245018, 39.33877084811385316 -6.0829569108793384…	Unguja	Kusini Unguja	Kati	Uzini	520142	Rural	1134.78	86	9	7.93102	4	3.52491	8	7.04982
MultiPolygon (((39.49382818009937068 -6.37095223443890113, 39.49394157114760873 -6.37109614486123288, 39.49563860119641134 -6.37324994631055475, 39.49598219330106019 -6.37368601881082864, 39.50007350307035381 -6.37887854111386865, 39.50102872136439203 -6.38024030742916803, 39.50192663674945948 -6.38153974139122404, 39.50744436308001184 -6.3895248162595486, 39.50931715701408109 -6.3922350619413768…	Unguja	Mjini Magharibi	Kusini	Muyuni C	520217	Rural	1133.74	99	7	6.17425	7	6.17426	5	4.41018
MultiPolygon (((39.31529088610385969 -5.93114100116474408, 39.31588026783127532 -5.93214610787384888, 39.31648086109544238 -5.93336363183116244, 39.31660646982211205 -5.93389846572657031, 39.31674855307691274 -5.93430892856770154, 39.31685906273575881 -5.93490883435599859, 39.31692747310979286 -5.935692922433077, 39.31691721733904643 -5.93587239238471742, 39.3169169480499292 -5.93587710478249875,…	Unguja	Kaskazini Unguj	KaskaziniA	Mcheza Shauri	510127	Rural	1057.8	89	0	0		0		0
MultiPolygon (((39.40269687638237173 -6.22634895144852862, 39.40249200993221024 -6.23011849592234324, 39.4029427168911468 -6.23679714383165962, 39.40294271709311147 -6.24303489539635503, 39.4029427169096067 -6.24368065948758311, 39.40327050406036591 -6.24646684406546893, 39.4035982905229929 -6.24847453571608646, 39.40368861504077103 -6.25167046507963864, 39.40369001256532755 -6.25171994017934729,…	Unguja	Kusini Unguja	Kati	Cheju Zuiyani	520106	Rural	1030.78	91	26	25.2237	18	17.4625	24	23.2833
MultiPolygon (((39.24082205219191621 -5.90158204562261446, 39.2386492269521554 -5.90709067262952114, 39.23852572196349087 -5.9074037836870259, 39.23704982676944297 -5.91114552601882082, 39.24338784285982484 -5.91877574482299806, 39.24329621162602422 -5.9187805829944713, 39.24270637770414538 -5.91881172612839812, 39.24157961146772067 -5.91887121909524794, 39.24151700116493657 -5.91886951808438511,…	Unguja	Kaskazini Unguj	KaskaziniA	Muwanda	510133	Rural	1026.31	96	9	8.76926	7	6.82055	7	6.82055
MultiPolygon (((39.28473370166108936 -5.93601051483374231, 39.28495607593974626 -5.93652547984775314, 39.29273762064195807 -5.93604164354790598, 39.29288684619081096 -5.93603236401554923, 39.29289431783671205 -5.93603189939310294, 39.29288684624135186 -5.93603245975461569, 39.29273762069249187 -5.9360417392870195, 39.28495607598894424 -5.93652557558687999, 39.29288673782927077 -5.9360342216433101…	Unguja	Kaskazini Unguj	KaskaziniB	Majenzi	510204	Rural	998.98	96	1	1.00103	1	1.00102	1	1.00102
MultiPolygon (((39.26116300397104908 -5.93966912132589275, 39.26033633353730323 -5.94256411283649921, 39.25986133675645107 -5.94356912133839987, 39.25872133271126074 -5.94723244576561072, 39.25790004726636084 -5.9480223068967284, 39.25788190543663347 -5.94802700307590548, 39.25773707261377155 -5.94806449401883786, 39.25712790673344443 -5.94822218050615348, 39.25710123782467065 -5.9482290834332438…	Unguja	Kaskazini Unguj	KaskaziniB	Donge Vijibweni	510208	Rural	991.37	108	9	9.07833	6	6.05223	8	8.06964
MultiPolygon (((39.22857614256690084 -5.99134537906477505, 39.22764498201384953 -5.9942045512880231, 39.23285032081197699 -5.99748720356711029, 39.23890099501230821 -6.00130295110540679, 39.23898617356943674 -6.0019843742211112, 39.23919060060179476 -6.00275097512065337, 39.23930985028349028 -6.0031087228969815, 39.24111826153077942 -6.00422183512343288, 39.24121875063743659 -6.00428368776100463,…	Unguja	Kaskazini Unguj	KaskaziniB	Zingwezingwe	510231	Rural	869.86	111	8	9.19686	3	3.44883	8	9.19688
MultiPolygon (((39.5093171570140953 -6.39223506194137503, 39.51157554935133476 -6.39747368953469309, 39.51164667264593788 -6.39880545254248112, 39.51178622791326234 -6.40141857675670867, 39.51114058970824061 -6.40376200284798447, 39.51079486497982174 -6.40501685588875791, 39.51050905148586878 -6.40619664587286142, 39.51018746675254079 -6.40752408896315373, 39.51018444313007194 -6.4075365688535876…	Unguja	Mjini Magharibi	Kusini	Kibuteni	520206	Rural	723.43	88	13	17.9699	8	11.0584	12	16.5876
MultiPolygon (((39.3886011792638655 -6.05073741082022032, 39.37303806201848744 -6.05069713762684724, 39.37247507397432855 -6.05069568129204072, 39.3536366696542359 -6.05064693205639514, 39.35347744202000086 -6.05064742739537564, 39.35273859192380996 -6.05064972326186901, 39.35184339224031902 -6.05065250478634731, 39.35167954689427461 -6.05065301434953717, 39.35136172681860955 -6.05065400161359346…	Unguja	Kusini Unguja	Kati	Kijibwe mtu	520116	Rural	393.19	86	2	5.08657	2	5.0866	2	5.0866
MultiPolygon (((39.76350082652726314 -5.43391316914953659, 39.76349232762351704 -5.43390042185179123, 39.76337119971422851 -5.43376533827030617, 39.76216646689395162 -5.43242180947560271, 39.75540515193665669 -5.42488153039713872, 39.75162789843959388 -5.42066910247554912, 39.75167889206391436 -5.42052888660535537, 39.75167464289030761 -5.42038017212145107, 39.75172563647658563 -5.420193217021532…	Pemba	Kusini Pemba	Mkoani	Jombwe	550207	Rural	3976.3	90	0	0		0		0
MultiPolygon (((39.74199953663507756 -5.41161907875041059, 39.7423917586626132 -5.41258748421468638, 39.7423796557017468 -5.41281073950042213, 39.74235508689798735 -5.41295959656145964, 39.74236770394907126 -5.41315801708024047, 39.74240501079182764 -5.41330679836926798, 39.74244231765745639 -5.41345557965280122, 39.7426033305253128 -5.41356700265804314, 39.74265290670420114 -5.41362895315907799,…	Pemba	Kusini Pemba	Mkoani	Mchakwe	550218	Rural	3101.16	93	0	0		0		0
MultiPolygon (((39.83661464655945394 -5.0374912379056358, 39.83647399319516325 -5.03806572568848843, 39.83598232132170125 -5.0387361150721981, 39.83574393393522683 -5.03954058113770742, 39.83540125229577455 -5.04064299956417994, 39.83549156192314911 -5.04080038130590502, 39.83540659422740049 -5.04111189389687819, 39.83526498330090249 -5.04150836388297741, 39.83520833790466753 -5.04204643179791479…	Pemba	Kaskazini Pemba	Wete	Mjananza	540136	Rural	2205.38	94	0	0		0		0
MultiPolygon (((39.78458414962067025 -5.27753999428821885, 39.78462939021638789 -5.27776067740053278, 39.78477700521386851 -5.2777536488948158, 39.7853193860806158 -5.27780975185049162, 39.78543506934595086 -5.27779862964820357, 39.78629193210364434 -5.2777162482395239, 39.78681561028333391 -5.27801546009428524, 39.78730188257353007 -5.27853908167813213, 39.78743280202810695 -5.27906270353949125,…	Pemba	Kusini Pemba	Mkoani	Dodo	550206	Rural	5889.12	100	1	0.169805	1	0.169805		0
MultiPolygon (((39.81321957854166982 -5.15463313403942625, 39.81362580354795 -5.15473200306418278, 39.81660017221810222 -5.15456254323923435, 39.81957454074743907 -5.154393083322244, 39.82119282259226623 -5.15430088421083088, 39.82156084787149553 -5.15427991715981904, 39.8221533719278753 -5.15421915212669024, 39.82236759135790294 -5.1541971829605, 39.82272700970369783 -5.15416032413099678, 39.823…	Pemba	Kaskazini Pemba	Wete	Kiuyu Kigongoni	540115	Rural	3745.13	92	1	0.267014	1	0.267013	1	0.267
MultiPolygon (((39.82059689052633189 -5.2345601470113019, 39.82085268397234046 -5.23463014627391843, 39.82127810839804738 -5.23474591380281051, 39.82160929308376041 -5.23477822121527225, 39.82201856153649544 -5.23479437456778474, 39.82260553943180525 -5.23477822133691806, 39.82267376929678449 -5.23478100556233628, 39.82286940994179503 -5.23478899015973642, 39.82329214209244128 -5.2347970671564807…	Pemba	Kusini Pemba	Chakechake	Kibokoni	550105	Rural	3146.57	91	1	0.317807		0	1	0.318
MultiPolygon (((39.74498661905752073 -5.20109131803971625, 39.7452462020817805 -5.20131927478919032, 39.74558478817787233 -5.20153594744981707, 39.74572473792568417 -5.20152691890250995, 39.74576536824827144 -5.20143663904820919, 39.74586242906389799 -5.20144566775040396, 39.7459594907813738 -5.20145469553161366, 39.7460362370595135 -5.20152240569077229, 39.74627550488786198 -5.20169845135040987,…	Pemba	Kusini Pemba	Chakechake	Michungwani	550116	Rural	3039.24	93	1	0.32903		0	1	0.329
MultiPolygon (((39.81591034299611209 -5.04373839485044684, 39.81606170267889411 -5.04391518934753247, 39.8161754231211944 -5.04395160201986048, 39.81661483936560586 -5.04409230573189049, 39.81668286852818994 -5.0441140891534868, 39.81675164731907302 -5.0441361123431756, 39.8168235788369671 -5.04415914633249773, 39.81686684944949661 -5.04417300224748288, 39.81694995070492382 -5.04419673716192296, …	Pemba	Kaskazini Pemba	Wete	Kiungoni	540114	Rural	5686.32	93	2	0.351721	1	0.175861	2	0.352
MultiPolygon (((39.83661464655945394 -5.0374912379056358, 39.82897466946286613 -5.03604262038951678, 39.82746240169035445 -5.03617076336024549, 39.82600139659899696 -5.03610669047342618, 39.82578045206813044 -5.03611338559011479, 39.82473262944952808 -5.03614513285945886, 39.82401494294784783 -5.03610668920833859, 39.82324599297928103 -5.03596573102928247, 39.82097759085500144 -5.0355684815038204…	Pemba	Kaskazini Pemba	Micheweni	Mtemani	540216	Rural	4719.58	91	2	0.423767	1	0.211883	2	0.424
MultiPolygon (((39.70749138025175995 -5.31223428179505586, 39.70846859003340512 -5.31469513803553806, 39.70915625651699088 -5.31599794463113273, 39.71042301039473443 -5.31726456149852389, 39.71135565535037415 -5.31772343218996468, 39.71185170798096919 -5.31895341932386856, 39.71204264585276178 -5.31942685840742957, 39.71244611927587442 -5.31970871367094666, 39.7137561575871203 -5.3206238712067870…	Pemba	Kusini Pemba	Mkoani	Chumbageni	550205	Rural	4489.17	93	2	0.445516	2	0.445517	2	0.446
MultiPolygon (((39.67136046919327441 -5.33455033557628333, 39.67142060761623412 -5.33458831427390834, 39.6714253556512233 -5.33462154463230398, 39.67143326878524334 -5.3346705991466763, 39.67145067712480966 -5.33473547904751388, 39.67149340706561134 -5.33474497310882434, 39.6715092332854482 -5.33467692885392264, 39.671513980483887 -5.33464211595286919, 39.67156937171569808 -5.3345978083614547, 39…	Pemba	Kusini Pemba	Mkoani	Mbuguani	550216	Mixed	2174.42	114	1	0.459892	1	0.459893	1	0.46
MultiPolygon (((39.81426372012270321 -5.16887762709590426, 39.81762796038663055 -5.17061787983531751, 39.81878287153483598 -5.17121529169603633, 39.81913644035622468 -5.17113950393331567, 39.81983248960343502 -5.17099030581455832, 39.82055676950484013 -5.17083505691978917, 39.82268851218887562 -5.17037811869647879, 39.82321889242688684 -5.17025295181778155, 39.82487838592055596 -5.169861322843023…	Pemba	Kusini Pemba	Chakechake	Mjini Ole	550117	Rural	4334.4	94	2	0.461425	1	0.230712	2	0.461
MultiPolygon (((39.8397061239412551 -4.98178486228450002, 39.83964767950539709 -4.98163208442361682, 39.83955092589662428 -4.98137916348642928, 39.83945868764632792 -4.98113804578275232, 39.83933939315654271 -4.98082620069188842, 39.83924965018370301 -4.98059160531015976, 39.83904120574900531 -4.98050771286039407, 39.83889648677659778 -4.98044946788735832, 39.83872212495008114 -4.9803792925102383…	Pemba	Kaskazini Pemba	Micheweni	Chamboni	540201	Mixed	4212.29	95	2	0.474801	1	0.237401	2	0.475
MultiPolygon (((39.8323566039120891 -4.97390992359942707, 39.83159669031413586 -4.97415753564018193, 39.8312424591054679 -4.97427295931385771, 39.8297483893265607 -4.97475979058375462, 39.82920191352513228 -4.97493785598867699, 39.82875267009001874 -4.97508423834164315, 39.82865543826461163 -4.97511592098741939, 39.82495570650479522 -4.97621981828513782, 39.82280064589939172 -4.97686282872756447,…	Pemba	Kaskazini Pemba	Micheweni	Shumba Mjini	540218	Rural	6294.51	90	3	0.476606	2	0.317737	3	0.477
MultiPolygon (((39.74443785121935235 -5.41125336717279826, 39.7447098159293617 -5.41129585668435364, 39.74504127189401714 -5.4115422977300911, 39.74523674623745251 -5.4117292526869214, 39.74555120446798639 -5.41178873895857393, 39.7457466784040605 -5.41191620806951867, 39.74583166749539487 -5.41229861594182271, 39.74568718564440672 -5.41251106444738994, 39.74570418348257306 -5.41285098310720603, …	Pemba	Kusini Pemba	Mkoani	Muambe	550228	Mixed	6266.34	92	3	0.478748	2	0.319166	2	0.319
MultiPolygon (((39.6918405533369878 -5.28319517578250952, 39.69164555594867494 -5.28322976823723689, 39.69152918670969399 -5.28322662322940317, 39.69152289580660664 -5.28329895293265128, 39.6915637827822394 -5.28347506048959303, 39.69135305991772356 -5.2836417329617813, 39.69136564022601732 -5.2840128170516234, 39.69137193015988174 -5.2843524529089354, 39.69123983529247823 -5.28445937482379424, 3…	Pemba	Kusini Pemba	Mkoani	Wambaa	550236	Rural	4081.26	86	2	0.490045	2	0.490045	1	0.245
MultiPolygon (((39.72181554437342044 -5.32308621661466308, 39.72272374449552501 -5.32316405443979779, 39.72409901875798255 -5.32313810893861206, 39.72529265296332568 -5.3228527062892983, 39.72737875952643805 -5.32206670032508988, 39.72727971387972445 -5.3222896178757324, 39.72718066907399503 -5.32251253632211263, 39.72713248073017667 -5.32335091876046373, 39.72709603547472312 -5.32398499434112527…	Pemba	Kusini Pemba	Mkoani	Mgagadu	550219	Rural	3912.31	95	2	0.511207		0	2	0.511
MultiPolygon (((39.81827051533790751 -5.24491190643668048, 39.81849669026652805 -5.24491190628947379, 39.81872286469045719 -5.24490113724221185, 39.81876074634451612 -5.24489890946729975, 39.81890595889324658 -5.24489036843712064, 39.81901366165107703 -5.24489036852624135, 39.8192829168361726 -5.2450088283751386, 39.8195090914374461 -5.24521344080207541, 39.81964910498190591 -5.24536420709095097,…	Pemba	Kusini Pemba	Chakechake	Mvumoni	550120	Rural	3713.08	96	2	0.538636	2	0.538636	1	0.269
MultiPolygon (((39.79061798893257418 -5.3734571417941277, 39.79068772237943818 -5.37346101531131648, 39.790834937840728 -5.37345714128967789, 39.7909240411165257 -5.37348813116849922, 39.79103638969343848 -5.37354623601312298, 39.79104413783807814 -5.37353848832709691, 39.79109450076420984 -5.37359659294586667, 39.79114486354001201 -5.37368956130272579, 39.79119522723389935 -5.37378252874714679, …	Pemba	Kusini Pemba	Mkoani	Mtangani	550227	Rural	3677.62	91	2	0.54383		0	2	0.544
MultiPolygon (((39.74604430128230348 -5.07805876616761154, 39.74620320651975192 -5.07826002415108757, 39.7462932524082575 -5.07863076200091612, 39.74627736173914627 -5.07909153599965446, 39.74628265822768469 -5.07950994107485432, 39.74636740763885712 -5.07972179048879813, 39.74666932710039191 -5.07996541910851018, 39.74711426108394363 -5.08017197326444059, 39.74744266490362321 -5.0802726024143876…	Pemba	Kaskazini Pemba	Wete	Piki	540131	Rural	5324.52	96	3	0.563432	2	0.375621	3	0.563
MultiPolygon (((39.64809877478531064 -5.36945023924754405, 39.6481545887907032 -5.3695035040117558, 39.64820706361224723 -5.36955358090688506, 39.64818926862368187 -5.36965928973122786, 39.64822983492177144 -5.36979969564126769, 39.64823919629328941 -5.36990578091621984, 39.64825167830807828 -5.37009610944642191, 39.64828600324374008 -5.37023027575154277, 39.64830784701351263 -5.37031763898370329…	Pemba	Kusini Pemba	Mkoani	Shidi	550232	Rural	1400.75	99	1	0.713904		0	1	0.714
MultiPolygon (((39.72791911437268197 -5.24243513308653508, 39.72810191763399246 -5.24256569219797353, 39.7281476189912155 -5.24246124484316134, 39.72842182334811412 -5.24255916420221624, 39.72865032781210459 -5.24282028339678519, 39.72913345068851498 -5.2433294659464309, 39.72919873660288914 -5.24372767263197304, 39.72927708083913956 -5.24423032696380265, 39.72953169974783094 -5.24475909268000251…	Pemba	Kusini Pemba	Chakechake	Kilindi	550107	Rural	5513.98	102	4	0.725429	2	0.362714	3	0.544
MultiPolygon (((39.73903584002025724 -5.43341576384958991, 39.73903214354433544 -5.4334933817318829, 39.73902844719048488 -5.4335266465384322, 39.73909128807781599 -5.43355991133996596, 39.73913934201249276 -5.43363383402787026, 39.73915043151837523 -5.43370775581551513, 39.73916152101899968 -5.43378537369191328, 39.73917630685115654 -5.43383711894023413, 39.73923545128313606 -5.4339701781362546,…	Pemba	Kusini Pemba	Mkoani	Shamiani	550231	Rural	1318.35	99	1	0.758523	1	0.758524	1	0.759
MultiPolygon (((39.70726930052948944 -5.42920404003829127, 39.70724110742678903 -5.42925016863621135, 39.70716165490973992 -5.42923735503816296, 39.70711552173059999 -5.42922197867328116, 39.70709501774651073 -5.42930654836908477, 39.70715140255185815 -5.42940136747174318, 39.70714627707008049 -5.42947312388630188, 39.70709758010681867 -5.42955512951471064, 39.70704632105204723 -5.429649949711132…	Pemba	Kusini Pemba	Mkoani	Kuukuu	550213	Rural	2626.44	91	2	0.761487		0	2	0.761
MultiPolygon (((39.78182197569439182 -5.32708988351318524, 39.78265232956087516 -5.32737528668192972, 39.78404057820422679 -5.32709637041532957, 39.78473470199185869 -5.32662286154588127, 39.78552613393532056 -5.32607800141054799, 39.78623971955722283 -5.32560449167614092, 39.78695979251920534 -5.32502719921039525, 39.7872998425367399 -5.32467743811569871, 39.78760235994057126 -5.3243951196361001…	Pemba	Kusini Pemba	Mkoani	Chambani	550201	Rural	7736.02	99	6	0.775593	4	0.517062	6	0.776
MultiPolygon (((39.80015502834839225 -5.09373471179490966, 39.80083512351582442 -5.09385195704025318, 39.80456832933719369 -5.0937614425117772, 39.80474176766145433 -5.10058480526245273, 39.80475330064674466 -5.10103851133057695, 39.80482143789672733 -5.10351433682366906, 39.80456890067079456 -5.10393751414181196, 39.80398131265884842 -5.10492214042298187, 39.80320093744047938 -5.106229822359035,…	Pemba	Kaskazini Pemba	Wete	Maziwani	540120	Rural	2314.78	100	2	0.864014		0	2	0.864
MultiPolygon (((39.80605849568239307 -5.17608345026742267, 39.80368923406032167 -5.18076828702749648, 39.80102391374243354 -5.18504083894847856, 39.8002239005646814 -5.18742969492300343, 39.80004236649902083 -5.19070978538777261, 39.79995025226289584 -5.19339020117251504, 39.79899726448833519 -5.19492300711089872, 39.7988552818976018 -5.19685617296614577, 39.79900281119392247 -5.19932634906092428…	Pemba	Kusini Pemba	Chakechake	Mchangarima	550112	Rural	4199.21	102	4	0.952561	3	0.71442	4	0.953
MultiPolygon (((39.69697444834373812 -5.36686239613002414, 39.69719023368114819 -5.36716159282127592, 39.69733241168628979 -5.36712605238297247, 39.69797220945550009 -5.36751699816894856, 39.69854091876048585 -5.36805010560575724, 39.69935843870481307 -5.36829888842944847, 39.69957029701789253 -5.36839774495543942, 39.69989160412314533 -5.36854767280623602, 39.70078021282447622 -5.368725375017165…	Pemba	Kusini Pemba	Mkoani	Mtambile	550226	Mixed	7301	95	7	0.958773	4	0.54787	6	0.822
MultiPolygon (((39.70862224830954545 -5.42241698432691788, 39.70877151651323089 -5.42248012925872924, 39.70893226693652878 -5.42247438866672571, 39.70905857022947316 -5.42247438905616619, 39.70919533601878726 -5.42252567047959211, 39.70919623271062449 -5.42252600683727426, 39.70919627515259975 -5.42252602306997211, 39.70919635642290757 -5.42252605282588718, 39.70924802572561418 -5.422646602677456…	Pemba	Kusini Pemba	Mkoani	Kangani	550208	Rural	5174.45	96	5	0.966287	2	0.386515	5	0.966
MultiPolygon (((39.65358031381961013 -5.40826134591820384, 39.65395946327886634 -5.4083290440678411, 39.65429460463199973 -5.40830196478014091, 39.65457151770183231 -5.40851171483303084, 39.65496652602067229 -5.4088639812788406, 39.65527612817625425 -5.40906680177132237, 39.65584728819212046 -5.40931232100233572, 39.65674406455399037 -5.40951514153201529, 39.65698160353918666 -5.40948044928983673…	Pemba	Kusini Pemba	Mkoani	Chokocho	550203	Rural	6011.49	94	6	0.998089	2	0.332696	6	0.998
MultiPolygon (((39.84897471233157518 -5.10791682244930367, 39.84971308178553784 -5.10884017346795805, 39.85052758580295773 -5.10935843850665261, 39.85116931761735515 -5.10965458989597821, 39.85220595971578206 -5.11002477998250715, 39.85265023457925793 -5.11044432760566014, 39.8532426025703046 -5.11064176254645641, 39.8536634969829322 -5.11097072078770953, 39.85435390469159955 -5.11099250361781987…	Pemba	Kaskazini Pemba	Wete	Kangagani	540109	Rural	3997.97	99	4	1.00051	3	0.750381	4	1.001
MultiPolygon (((39.8021589218886831 -5.26364861053835664, 39.80317588653988992 -5.26480805747214031, 39.80357799566524335 -5.26525220081070522, 39.80378606461655266 -5.26545323441432878, 39.80405257933761476 -5.26572673321449436, 39.80437520270944418 -5.26599321869047898, 39.80480302879448118 -5.2662433419611725, 39.80519111189099135 -5.26635087177275274, 39.80571245187524454 -5.26642567459003352…	Pemba	Kusini Pemba	Chakechake	Mfikiwa	550113	Rural	2948.42	105	3	1.01749	2	0.678329	3	1.017
MultiPolygon (((39.79281322225251927 -5.37849110834003508, 39.79295818361956094 -5.37840719255761979, 39.79319851270675201 -5.37847775820180729, 39.79324047541874165 -5.3786055384921907, 39.79309932908645919 -5.37887635771756401, 39.79308406958527655 -5.37917387612441811, 39.79305736645591907 -5.37945995219568118, 39.79303066346804485 -5.37962969043030359, 39.79290096156370993 -5.3796735549329399…	Pemba	Kusini Pemba	Mkoani	Kiwani	550212	Rural	3866.9	101	4	1.03442	3	0.775815	4	1.034
MultiPolygon (((39.75245161229292279 -4.99322108701141953, 39.75142086502400929 -4.99310469827746672, 39.75039011619204388 -4.99298830966082363, 39.74880192051130479 -4.99296894121019719, 39.74857672288218424 -4.99444783413566284, 39.7478569456277171 -4.99464092403718851, 39.74748827894752168 -4.9949744425463507, 39.74685628013742189 -4.99522019438075127, 39.74615405758942188 -4.99557126636068016…	Pemba	Kaskazini Pemba	Wete	Mgogoni	540122	Rural	3738.94	94	4	1.06982	4	1.06982	4	1.07
MultiPolygon (((39.6781561030722898 -5.34928897204090692, 39.67819883357378075 -5.34928897274117698, 39.67824314681741527 -5.34927314862957637, 39.6782969539517012 -5.34927156580565466, 39.67835709239863462 -5.34931112750610271, 39.67837450062043558 -5.34936651157320497, 39.6783871616971453 -5.34937442357327786, 39.67843780434436241 -5.34935701665462204, 39.6784947777835626 -5.34937125789135592, …	Pemba	Kusini Pemba	Mkoani	Changaweni	550202	Urban	2698.27	89	3	1.11182		0	3	1.112
MultiPolygon (((39.78346988015432828 -4.92620204116179305, 39.78375823423333912 -4.92705447475542169, 39.7832940634681691 -4.92857340978495273, 39.78310983297172498 -4.92917627917913759, 39.78302654199137578 -4.92953022743164393, 39.78272929807215519 -4.93079337289654873, 39.78263826861122965 -4.93118020583873129, 39.78253220833529724 -4.93180942450468773, 39.78219617617729398 -4.9338029925035780…	Pemba	Kaskazini Pemba	Micheweni	Kinowe	540204	Mixed	5348.86	96	6	1.12173	3	0.560867	5	0.935
MultiPolygon (((39.86520528880136283 -4.88727542885882116, 39.86679012547566003 -4.90237685005532686, 39.86673915158096548 -4.90725929471363109, 39.86583944989813233 -4.91269105844670229, 39.86569778244557227 -4.91394211854461282, 39.86446482395477631 -4.91998515004514214, 39.86406352263375652 -4.92355931517206624, 39.86333028716886417 -4.92854058134598993, 39.86314081306825585 -4.933450690960053…	Pemba	Kaskazini Pemba	Micheweni	Shanake	540217	Rural	4419.19	92	5	1.13143	1	0.226286	5	1.131
MultiPolygon (((39.81743337480045142 -5.03156477422476556, 39.81746605421373886 -5.03172415018699493, 39.81745323891540522 -5.03212139825325799, 39.81746605369514214 -5.03276211820695885, 39.81751731647757708 -5.0334156552388043, 39.81768392262149092 -5.03428703645633835, 39.81775261882095407 -5.03453277178356995, 39.81770938834038986 -5.03499591464130969, 39.81761057365768153 -5.0354899353028601…	Pemba	Kaskazini Pemba	Wete	Mlindo	540123	Rural	2645.02	85	3	1.13421	2	0.756138	3	1.134
MultiPolygon (((39.73888547156607132 -5.35465073614101161, 39.73983638879332148 -5.35491983458292076, 39.73992478313749643 -5.3549397922555908, 39.74062672822763886 -5.35509827897419566, 39.74094878329318448 -5.35517099383111717, 39.74145115411256768 -5.35511717445062096, 39.74168439854432933 -5.35468661708278582, 39.74181659845575609 -5.35456834478185772, 39.74237330468410789 -5.3540702896373915…	Pemba	Kusini Pemba	Mkoani	Minazini	550221	Rural	2535.62	98	3	1.18314	3	1.18314	3	1.183
MultiPolygon (((39.78745904018780521 -4.9643073424887616, 39.78873993301183276 -4.96436165176175859, 39.78981519339312456 -4.96478095793018603, 39.79018758864952332 -4.96503058090428784, 39.79155502303846248 -4.96594719783486749, 39.79155503274377281 -4.96594723952941752, 39.79160842593250891 -4.96617960002107495, 39.79160844048704604 -4.9661796408442731, 39.79238972782493988 -4.96836700832682343…	Pemba	Kaskazini Pemba	Micheweni	Mihogoni	540212	Rural	3357.1	99	4	1.19151	2	0.595752	4	1.192
MultiPolygon (((39.7348442458453448 -5.41173533445270305, 39.73468286161620711 -5.41395882092663694, 39.73455882326975797 -5.41488595679140161, 39.73408118704910663 -5.41550164693213798, 39.73458539752709129 -5.41602395572758066, 39.73521999425251749 -5.41676667181165872, 39.73489425889685833 -5.41766917635698686, 39.73443731788699296 -5.41891146495640363, 39.73331906779898759 -5.4197269381363257…	Pemba	Kusini Pemba	Mkoani	Kengeja	550210	Mixed	7432.46	89	9	1.2109	8	1.07636	9	1.211
MultiPolygon (((39.79767641524644972 -5.25421604891890492, 39.79767099767881433 -5.25427934658882201, 39.79766558010989996 -5.25434264335416223, 39.79779649888737936 -5.25512807535486637, 39.7976655793286227 -5.25583870407570597, 39.7975346593668462 -5.25632492419023922, 39.79734763109191675 -5.25656803398999894, 39.79710449502176317 -5.25686724611819578, 39.79691746643060668 -5.25711035583468433…	Pemba	Kusini Pemba	Chakechake	Mgogoni	550115	Rural	3963.91	116	5	1.26138	3	0.756828	3	0.757
MultiPolygon (((39.81810473094608938 -5.13632354247640333, 39.81854435878733511 -5.1363733063995376, 39.81909181778626561 -5.13634013046233662, 39.81948167656103976 -5.13624060383016623, 39.82015355768467657 -5.13686265033555856, 39.82020332717073074 -5.13703682199060818, 39.82034019222319898 -5.13711976214265675, 39.82047705459689269 -5.13720269864470858, 39.82109943481946601 -5.1373247348358290…	Pemba	Kaskazini Pemba	Wete	Kiuyu Minungwin	540116	Rural	6215.74	94	8	1.28706	5	0.804409	5	0.804
MultiPolygon (((39.8036699323047074 -5.11120485596914609, 39.80380349288699193 -5.11262164388642049, 39.8030629857553464 -5.11288490659051043, 39.80256931527250686 -5.11285199747689489, 39.80146678361137447 -5.11295072133860629, 39.8011661423639822 -5.11294281014940655, 39.80021615028420001 -5.11291781321589855, 39.79927817567529047 -5.11255582647417395, 39.79926208358447326 -5.11295003404135517,…	Pemba	Kaskazini Pemba	Wete	Kinyikani	540111	Rural	3059.88	90	4	1.30724	2	0.65362	4	1.307
MultiPolygon (((39.83204563102991358 -5.27404222409550005, 39.83216410427287002 -5.27418222248048707, 39.83222872501804801 -5.27409606996843205, 39.83250875167235705 -5.27409606974081768, 39.83262722411487999 -5.27423606802052447, 39.83290724981478803 -5.27424683728019073, 39.83301495217074972 -5.27420376089110121, 39.83320881682678305 -5.27416068486007372, 39.83335959997411635 -5.274160684583247…	Pemba	Kusini Pemba	Chakechake	Pujini	550124	Mixed	5980.56	102	8	1.33767	5	0.836042	8	1.338
MultiPolygon (((39.65546133719323763 -5.32146147075063514, 39.65543831453727819 -5.32188838817184884, 39.65544040706866724 -5.32210812522148569, 39.65542575683136306 -5.32221276153131839, 39.65523320397051066 -5.32239901482383093, 39.65519134506490673 -5.32249109534983589, 39.65512646320990342 -5.32281546824236873, 39.65510971973095877 -5.32304776117287481, 39.6551076263934732 -5.3234286387853719…	Pemba	Kusini Pemba	Mkoani	Makombeni	550214	Rural	2222.93	88	3	1.34957	3	1.34957	3	1.35
MultiPolygon (((39.80236014283864421 -5.05368015054192199, 39.80334089930411778 -5.05556452902941356, 39.80506587241412575 -5.0560474702190108, 39.80694266708523088 -5.0563371938944881, 39.80953550232420213 -5.05673745331457081, 39.81272537718680127 -5.05909408456230114, 39.81344289740900422 -5.05931241860271097, 39.814160417997428 -5.05953075267421504, 39.81594475811446898 -5.05973890331105736, …	Pemba	Kaskazini Pemba	Wete	Pembeni	540130	Rural	2926.66	99	4	1.36675	2	0.683373	4	1.367
MultiPolygon (((39.78120495592561667 -5.10513536908863941, 39.78043277947420364 -5.10520320548574524, 39.77968097513454637 -5.10516504707760976, 39.77916196280319383 -5.10514596699953049, 39.77079404279100316 -5.10507231968432773, 39.76788871301883432 -5.10504675033811761, 39.76695057724588622 -5.10495354706042548, 39.76584907089515042 -5.10422221977258328, 39.76531378341312006 -5.104088997186482…	Pemba	Kaskazini Pemba	Wete	Mzambarauni Tak	540128	Rural	3649.46	95	5	1.37007	3	0.822039	5	1.37
MultiPolygon (((39.79425574759104478 -5.05406801189541088, 39.79231196468565201 -5.05424682120880941, 39.79055743953333035 -5.05431429517153408, 39.79046296522072623 -5.05431429433828239, 39.79036848925692738 -5.05431429570169577, 39.79071288877226209 -5.05634603266773297, 39.79087406076278199 -5.05729684371054411, 39.79090834320510339 -5.05749908662394976, 39.79088134916784725 -5.059239927270035…	Pemba	Kaskazini Pemba	Wete	Pandani	540129	Mixed	7174.8	90	10	1.39377	4	0.557507	10	1.394
MultiPolygon (((39.82663073196093961 -5.00655997510943607, 39.82783387480292703 -5.00786654131175268, 39.83086265954941041 -5.01256284575284905, 39.83153777415311225 -5.01376911032609929, 39.83249343201617165 -5.01405577666409563, 39.83295214709661991 -5.01466733072040149, 39.83310505225035314 -5.01531710781613782, 39.83318150371622579 -5.01650199444863976, 39.83331529595791665 -5.017113548310882…	Pemba	Kaskazini Pemba	Micheweni	Wingwi Mapofu	540224	Mixed	5717.73	88	8	1.39916	4	0.699578	7	1.224
MultiPolygon (((39.63607262553491495 -5.10268643401633959, 39.63600690298419238 -5.10281440540220732, 39.63588583568530765 -5.10299079795659871, 39.63582703157299392 -5.10315335631607336, 39.63569212813879972 -5.10335050146543878, 39.63558835619468113 -5.10352689406223359, 39.63549496157746432 -5.10364794814619405, 39.63540848489854085 -5.10370674602102525, 39.63527704002309093 -5.103921184606470…	Pemba	Kaskazini Pemba	Wete	Fundo	540104	Rural	4226.04	89	6	1.41977	4	0.946513	6	1.42
MultiPolygon (((39.76969009949714007 -5.01509080223088866, 39.76890416519045601 -5.01497458651962091, 39.76835622404142612 -5.0147753570586513, 39.76663879077388231 -5.01484497408852814, 39.76509422359243473 -5.01490758362761735, 39.75972689334114563 -5.01844443220195657, 39.75824982297650223 -5.01400258897625317, 39.75274724408104987 -5.00029351163268032, 39.75172199000396489 -4.9987335100722827…	Pemba	Kaskazini Pemba	Micheweni	Shumba Viamboni	540219	Rural	2810.89	100	4	1.42304	4	1.42304	3	1.067
MultiPolygon (((39.686853631030516 -5.34098689648321656, 39.68696129236587922 -5.34112482149960055, 39.68707231710320116 -5.3413233002993179, 39.68714969825276029 -5.34156214680578501, 39.68721025790896562 -5.3418279054803337, 39.68737847832947807 -5.34200956363265522, 39.68758370662175849 -5.34227195899264817, 39.68778557021663289 -5.34254781013692881, 39.68804799389157978 -5.34280347624027918, …	Pemba	Kusini Pemba	Mkoani	Mizingani	550222	Rural	2762.66	92	4	1.44788	1	0.36197	4	1.448
MultiPolygon (((39.81023140273342875 -5.10835557356078063, 39.81129470975604079 -5.10889654111364244, 39.81150519325704806 -5.10882669387038568, 39.81152068653306486 -5.10882155261949311, 39.8115361789077653 -5.10881641227399186, 39.81156716365401849 -5.10880612977282933, 39.81181392376688422 -5.10877474675358556, 39.812060683840933 -5.10874336364324932, 39.81226749688543265 -5.10866677454533846,…	Pemba	Kaskazini Pemba	Wete	Mchanga Mdogo	540121	Rural	4738.94	88	7	1.47712	4	0.844071	7	1.477
MultiPolygon (((39.85311088911902999 -5.21055947783764939, 39.8529664249516955 -5.21088448603581078, 39.85278888754896087 -5.2108446457016484, 39.85256914971012066 -5.21142616486560684, 39.85267749780486213 -5.21171506079906077, 39.85258720773661167 -5.21222062906298866, 39.85249691814948392 -5.21231090846559475, 39.85224410659771621 -5.21258174839698629, 39.85213071196400847 -5.21255132253525311…	Pemba	Kusini Pemba	Chakechake	Vitongoji	550128	Mixed	6668.94	97	10	1.49949	8	1.19959	6	0.9
MultiPolygon (((39.7313406142708061 -4.93586620897011663, 39.73287816575585651 -4.9388120626390366, 39.73334067230879896 -4.94018369076482244, 39.73377441335145477 -4.94185049252432229, 39.73901012348342476 -4.94592437339546542, 39.73969805266931843 -4.94813984645588434, 39.73927583812478304 -4.94966907127647104, 39.74016954189785622 -4.95037365165096777, 39.74000852925172467 -4.95157693325397297…	Pemba	Kaskazini Pemba	Micheweni	Kipange	540205	Rural	3293.11	92	5	1.51832	3	0.910993	4	1.215
MultiPolygon (((39.7828014075862626 -5.31394830447711985, 39.7810997104470303 -5.31459444754329446, 39.78002268705218825 -5.31455137053446336, 39.7793333915740206 -5.31474521372955433, 39.77913952730229852 -5.31489598057523605, 39.77888104146216364 -5.31508982309346401, 39.77855793432785703 -5.31564981450840257, 39.77827790761374871 -5.3162528822787225, 39.77809512496325084 -5.3164491827058562, 3…	Pemba	Kusini Pemba	Chakechake	Matale	550110	Rural	5263.2	95	8	1.51999	5	0.949992	7	1.33
MultiPolygon (((39.71243341162407603 -4.98456195833254245, 39.71244225358348956 -4.98477193353099413, 39.71263972232500805 -4.98627753658249517, 39.71297941859359071 -4.98648798347791899, 39.71354053448866495 -4.98619930554829427, 39.71419345721562166 -4.98629025513082169, 39.71482050772500827 -4.98660383108286887, 39.71542106171562381 -4.98656389521881316, 39.71561737614327114 -4.986995784744297…	Pemba	Kaskazini Pemba	Wete	Gando	540105	Rural	4401.48	104	7	1.59037	4	0.908785	7	1.59
MultiPolygon (((39.73645398589561495 -5.43249008986014736, 39.73645499135604808 -5.43248956072969857, 39.73645727505718384 -5.43249516820397549, 39.73645398589561495 -5.43249008986014736)),((39.73647571908396259 -5.43241971255287392, 39.73643838172682052 -5.43224612647885419, 39.73662392437084634 -5.43217148673845074, 39.73653696445320094 -5.43189874312205045, 39.73631411469487063 -5.431824601211…	Pemba	Kusini Pemba	Mkoani	Chole	550204	Rural	1862.45	97	3	1.61078	2	1.07385	3	1.611
MultiPolygon (((39.80864274349141851 -5.07151291559731465, 39.80903843226057148 -5.07209225528987329, 39.80954717608346272 -5.07217703699799394, 39.80999838465245944 -5.07208098460147383, 39.81033404929478792 -5.07230260594632121, 39.81066971415027922 -5.07252422707866835, 39.81114413999659263 -5.07283746507179689, 39.81161856446343705 -5.07315070173797356, 39.81366441579242377 -5.074501467660404…	Pemba	Kaskazini Pemba	Wete	Shengejuu	540133	Rural	3099.8	89	5	1.61301	3	0.967804	4	1.29
MultiPolygon (((39.83327281660297814 -4.97439387178020631, 39.83323704968455559 -4.97445348454558633, 39.83320128276142924 -4.97451309821462662, 39.83312768659162373 -4.97469297847340552, 39.83318492732178129 -4.97566596967534913, 39.83342206774350558 -4.97664713669010883, 39.83366738637502635 -4.97704778010155113, 39.8339084165375894 -4.97739254375444329, 39.83402718704295609 -4.9778408902564974…	Pemba	Kaskazini Pemba	Micheweni	Majenzi	540209	Urban	3097.03	95	5	1.61445	3	0.96867	4	1.292
MultiPolygon (((39.76371079363091354 -4.92624547910949051, 39.76368569039719603 -4.92632090224074126, 39.76366058625609412 -4.92639632446817455, 39.76361037976522539 -4.92654716982486462, 39.76350996582768005 -4.92684886053643467, 39.76330913863902339 -4.92745224194696618, 39.76281162243353151 -4.9289470210209041, 39.76154351472223425 -4.93275702364747204, 39.76066442170444049 -4.9365384114480530…	Pemba	Kaskazini Pemba	Micheweni	Msuka Mashariki	540215	Mixed	5537.29	83	9	1.62535	5	0.902969	8	1.445
MultiPolygon (((39.81821590201789007 -5.02051531170853149, 39.81830154416061163 -5.02155182525038146, 39.81838109461431685 -5.02251460587498677, 39.81846064465646862 -5.02347738642174413, 39.8186036283431477 -5.02425939244044173, 39.81840124447367657 -5.02643774434692503, 39.81829088200614564 -5.027625628874973, 39.81795737028246407 -5.02819009033362008, 39.81793109554444499 -5.02839807465804078,…	Pemba	Kaskazini Pemba	Micheweni	Wingwi Njuguni	540225	Rural	3669.27	110	6	1.6352	2	0.545068	6	1.635
MultiPolygon (((39.83921896797357931 -5.09831328197373335, 39.83921509178857434 -5.09836560691048568, 39.83920033485389212 -5.09836560716729892, 39.83917819922289283 -5.09857955958829479, 39.83917205088692981 -5.09861890702145892, 39.83916590164845672 -5.098658254455815, 39.83916836105050407 -5.09883777790468251, 39.83916344215259642 -5.09893122831463153, 39.83911671207176397 -5.09925584621327044…	Pemba	Kaskazini Pemba	Wete	Mpambani	540124	Rural	2430.36	86	4	1.64585	2	0.822923	4	1.646
MultiPolygon (((39.76926339495373952 -4.9617329060038653, 39.77665516824332315 -4.96418432211728522, 39.77701825566779092 -4.96506540162048271, 39.77701827510420429 -4.9650654395899787, 39.77754885575441079 -4.96608404552813276, 39.77924677884894322 -4.96697535899573328, 39.78130552573306034 -4.96820626056911596, 39.78175283328256739 -4.96948970230925902, 39.78175284776185805 -4.96948974299816992…	Pemba	Kaskazini Pemba	Micheweni	Chimba	540202	Rural	4182.22	94	7	1.67375	7	1.67375	4	0.956
MultiPolygon (((39.65235550492751315 -5.18665945288094488, 39.65243212111789006 -5.18676798075618439, 39.65265558537979018 -5.1867105253267658, 39.65280881693401938 -5.18690204508983843, 39.65315358980670624 -5.18688927710973502, 39.65337328664829641 -5.18703252295771389, 39.65388782823440295 -5.18711271649943662, 39.65429006228843889 -5.18714463709374396, 39.65439860235883174 -5.1873808445159257…	Pemba	Kusini Pemba	Chakechake	Ndagoni	550121	Rural	5928.41	101	10	1.68679	5	0.843396	10	1.687
MultiPolygon (((39.73613470536577097 -4.90583858549187646, 39.73607282038824451 -4.90609837856539954, 39.73595822195311911 -4.90634318004116654, 39.73592182524478034 -4.90641702108522981, 39.7357637830366528 -4.90673765601973955, 39.73573987039569744 -4.90678617017495888, 39.73571914933184956 -4.90684275427917971, 39.73569842916806749 -4.90689933928676236, 39.73568957029055326 -4.906923530536484,…	Pemba	Kaskazini Pemba	Micheweni	Msuka Magharibi	540214	Mixed	5267.33	95	9	1.70865	3	0.569549	9	1.709
MultiPolygon (((39.76493406782087447 -5.33737394123721653, 39.76606262560628124 -5.3382534572768936, 39.7661582540279781 -5.33832951746266549, 39.7667144688443841 -5.3387719127072284, 39.76679286915351241 -5.33883427010861222, 39.76752311217192215 -5.33978016401107247, 39.76788823359341052 -5.34032778735768066, 39.76838612636813508 -5.34092519473665384, 39.7686018798746872 -5.34127368209405784, 3…	Pemba	Kusini Pemba	Mkoani	Ukutini	550234	Rural	3463.8	111	6	1.7322	4	1.1548	5	1.444
MultiPolygon (((39.69340242444650357 -5.38780924671288641, 39.69343943248571804 -5.38794380853644306, 39.69357232626819609 -5.38805398031549387, 39.69367325838064176 -5.38819526997960274, 39.69388858013295618 -5.3885821342745519, 39.69410390200140171 -5.3888781700613162, 39.69433604503393553 -5.38922803012220353, 39.69456818941003462 -5.38949378906518106, 39.69486762046263095 -5.3897696395306296,…	Pemba	Kusini Pemba	Mkoani	Mjimbini	550223	Rural	3312.72	94	6	1.8112	5	1.50933	6	1.811
MultiPolygon (((39.64417359288483311 -5.13789984517936382, 39.64407980765751915 -5.13812762597960671, 39.6440272948825907 -5.1384098492274406, 39.64395143997193571 -5.13845934499569168, 39.64388288562215479 -5.13862643961704979, 39.64373395004496103 -5.13871824217436846, 39.64364658030444843 -5.13892178945335321, 39.64363345223599566 -5.1390793099530816, 39.64371682022085253 -5.13930966565274083,…	Pemba	Kaskazini Pemba	Wete	Mtambwe Kusini	540126	Rural	5502.87	96	10	1.81723	6	1.09034	10	1.817
MultiPolygon (((39.64560139104788306 -5.36012049649012301, 39.64564952923425523 -5.36020002013137109, 39.64566627325775983 -5.36025861653584546, 39.64566836647334469 -5.36029837846537838, 39.64567255239997223 -5.36033186211526669, 39.64566941278385315 -5.36035278958753736, 39.64566627316757774 -5.36037371705978316, 39.64565999452480582 -5.36039464422453804, 39.6456495289670201 -5.3604490557290205…	Pemba	Kusini Pemba	Mkoani	Mbuyuni	550217	Urban	3280.73	99	6	1.82886	6	1.82886	5	1.524
MultiPolygon (((39.84530550437403917 -5.19151869456969894, 39.85308360680937056 -5.19186384236926823, 39.85574736038935839 -5.19180833469121872, 39.85571124446484959 -5.19190764232278745, 39.85583764962814257 -5.19208820223981338, 39.85565712948422856 -5.19212409983226753, 39.85551260682871799 -5.19226876216991329, 39.85540425843502987 -5.19255765758306786, 39.85531396855212449 -5.192846553866392…	Pemba	Kusini Pemba	Chakechake	Uwandani	550127	Rural	3203.05	82	6	1.87321	5	1.56101	6	1.873
MultiPolygon (((39.77194711003387795 -5.16067696028207568, 39.77324620923774035 -5.1609318968430804, 39.77371542577810004 -5.16084070365740555, 39.77393742293551071 -5.16079755831933973, 39.77529970365294076 -5.16111942084369879, 39.77600924601755139 -5.16128706256652769, 39.77628119355538416 -5.1613513143209282, 39.77696525371052871 -5.16151293532966626, 39.77787592526494365 -5.16182938819743864…	Pemba	Kusini Pemba	Chakechake	Ziwani	550132	Rural	4744.61	89	9	1.89689	3	0.632296	7	1.475
MultiPolygon (((39.77580201202872701 -5.25463483299520462, 39.77604514866430918 -5.25465353405924329, 39.77652206993380446 -5.254634833334479, 39.77670909791593346 -5.25459743183729877, 39.7769615855067542 -5.25456938079479574, 39.77716731586592402 -5.25457873128242703, 39.77736369572583897 -5.25466288511806745, 39.77753202011410849 -5.25476573875171038, 39.77774710277220294 -5.25482184191840584,…	Pemba	Kusini Pemba	Chakechake	Chanjaani	550102	Urban	4720.42	90	9	1.90661	6	1.27107	6	1.271
MultiPolygon (((39.73692870436554614 -5.06171586701117349, 39.73689453575738639 -5.06177759823350559, 39.73686036605864302 -5.06183932813692206, 39.7367277186504424 -5.06207896953834169, 39.736751905179446 -5.06279642140946695, 39.73654228848913306 -5.0633768317629686, 39.73626011358843613 -5.06423938729060819, 39.7361209743079371 -5.06469910185748695, 39.73607468387375974 -5.06485204360747154, 3…	Pemba	Kaskazini Pemba	Wete	Mtemani	540127	Urban	4662.21	93	9	1.93041	5	1.07245	7	1.501
MultiPolygon (((39.82997136291917428 -5.1223135923709151, 39.83012560065293428 -5.12240742270993099, 39.83030668182580314 -5.12231354928965654, 39.83038045502523516 -5.12228002365950186, 39.83054141654923086 -5.12244094750185219, 39.83066884414968456 -5.12279632449082722, 39.83063531073636199 -5.12293042883309901, 39.83060177731447027 -5.12306453407986417, 39.83051458979039694 -5.1231315858013930…	Pemba	Kaskazini Pemba	Wete	Kambini	540108	Rural	4133.16	99	8	1.93556	2	0.483891	8	1.936
MultiPolygon (((39.80315923824372959 -4.97071584135545486, 39.80348423713819983 -4.97170024778411701, 39.80519008004074522 -4.97205179571581724, 39.80654433808994952 -4.97206481650596821, 39.80810694312923914 -4.97132266169168169, 39.80942213650724426 -4.97047634281579409, 39.8101773956085907 -4.96953888292913781, 39.8110498504472119 -4.96888786864088416, 39.81253432534249725 -4.96875766638231209…	Pemba	Kaskazini Pemba	Micheweni	Sizini	540220	Rural	6057.74	95	12	1.98093	9	1.4857	12	1.981
MultiPolygon (((39.75871927970970177 -5.22065121365161922, 39.75945380640028048 -5.22077362182237792, 39.75963743771625047 -5.22052880607727676, 39.75983637229944634 -5.22025338897982216, 39.76003530671740549 -5.21997797184228141, 39.76063210957497773 -5.21950364184356452, 39.7611064910674088 -5.21933533203103917, 39.7616726881200151 -5.21921292459411479, 39.76242251749297907 -5.21898341020641165…	Pemba	Kusini Pemba	Chakechake	Tibirinzi	550126	Urban	5358.93	108	11	2.05265	8	1.49284	10	1.866
MultiPolygon (((39.77852760983213187 -5.24334751334039328, 39.77936909207773652 -5.24336108444930193, 39.77978983346363862 -5.24319823488136816, 39.77989178087182154 -5.24372269217315168, 39.77990689409969605 -5.24380044022255731, 39.77982546036683686 -5.24427541810060749, 39.77982545985541663 -5.24461468838135225, 39.78002904466647038 -5.24546965045401237, 39.78009690585412983 -5.245944628458842…	Pemba	Kusini Pemba	Chakechake	Madungu	550109	Urban	6056.81	99	13	2.14635	11	1.81614	11	1.816
MultiPolygon (((39.65913228085842945 -5.45172186651742852, 39.65940977224245501 -5.45179105675248721, 39.65968718694281137 -5.4517907537233663, 39.65989526127743403 -5.45180210893157291, 39.66011503340693167 -5.45194085620556734, 39.66028856908109645 -5.45207965410418716, 39.66042756705560635 -5.45234589569678896, 39.66056659137996121 -5.45263530191230039, 39.66058999990558931 -5.4529016693767244…	Pemba	Kusini Pemba	Mkoani	Kisiwa Panza	550211	Rural	1387.01	97	3	2.16293		0	3	2.163
MultiPolygon (((39.65057081413365836 -5.40103458760545063, 39.65080778276954021 -5.40103458801911707, 39.65101766897858937 -5.40100750855464895, 39.65131557279063657 -5.40102781850103053, 39.65157285260372788 -5.40110905630765981, 39.65180982141869492 -5.40124445197357073, 39.65198585516890972 -5.40141369670787963, 39.65222959479105924 -5.40165063978388993, 39.65243271013434878 -5.401752186415675…	Pemba	Kusini Pemba	Mkoani	Stahabu	550233	Rural	3227.04	96	7	2.16917	5	1.54941	3	0.93
MultiPolygon (((39.8486143781429405 -4.97844090767087977, 39.84877586296691732 -4.97896144046553424, 39.84893734904935769 -4.9794819722078314, 39.84926032036182164 -4.9805230363251578, 39.84963985798289343 -4.98174643939460271, 39.84979481282956471 -4.98209127320059331, 39.85206558477136696 -4.99028742612706022, 39.85214814322259258 -4.99144423617317301, 39.85404454641256677 -5.00141990675917381,…	Pemba	Kaskazini Pemba	Micheweni	Mjini Wingwi	540213	Rural	6233.28	91	14	2.24601	5	0.802146	13	2.086
MultiPolygon (((39.80315923824372959 -4.97071584135545486, 39.80180849589284264 -4.96738436753765455, 39.80122317359484185 -4.96661902863967164, 39.79960578439081331 -4.96639919521439488, 39.79916997626229858 -4.96633996037940584, 39.79842804655071831 -4.96653348553811913, 39.79698719707551646 -4.96687753103678098, 39.79595494693871416 -4.96693128759056091, 39.79449259253589588 -4.966834523792915…	Pemba	Kaskazini Pemba	Micheweni	Tumbe Mashariki	540223	Rural	7471.01	113	17	2.27546	10	1.33851	17	2.275
MultiPolygon (((39.78139263458323427 -5.2248304266392438, 39.78134716825815786 -5.22380363347335486, 39.78143648109719521 -5.22306177374571945, 39.78118330787855683 -5.22263694008175872, 39.78199311277049333 -5.2207996524753737, 39.7827933188948677 -5.21850104501029222, 39.781391168012739 -5.21560816028125807, 39.78175038789568418 -5.21423276500278199, 39.78235453594923854 -5.21391541393764779, 3…	Pemba	Kusini Pemba	Chakechake	Ng'ambwa	550122	Rural	3732.9	95	9	2.411	3	0.803665	8	2.143
MultiPolygon (((39.73214722922207187 -5.04044495278536697, 39.73204271263158205 -5.04086619193160068, 39.7318740181889396 -5.04154609562572631, 39.73157794838292745 -5.0419712477562344, 39.73119698400333277 -5.04224781040183512, 39.73100701274494639 -5.04284277224923549, 39.73109228481082056 -5.04333122015290058, 39.73124941080146044 -5.04390653443915316, 39.73046924055473283 -5.04471268003146633…	Pemba	Kaskazini Pemba	Wete	Bopwe	540101	Urban	6158.74	93	15	2.43556	9	1.46134	14	2.273
MultiPolygon (((39.71676175932631736 -5.38846715811372245, 39.71705285191414703 -5.38849699402694426, 39.71719947197932754 -5.38845701172074509, 39.71730166221623648 -5.38834150498337916, 39.71815265640596948 -5.38840721389974497, 39.71889282494068141 -5.38835339015130099, 39.71926963826918211 -5.38836684589760129, 39.71968682388349237 -5.38842067120550627, 39.72004934755831584 -5.388515202689055…	Pemba	Kusini Pemba	Mkoani	Mkungu	550225	Rural	2377.73	100	6	2.52342	5	2.10285	3	1.262
MultiPolygon (((39.75268070762793116 -5.33802553437579963, 39.75227409481696839 -5.3381002099458339, 39.75194216650503876 -5.338108507600972, 39.75182655997310377 -5.33805585444118247, 39.7515604481903182 -5.33816658860242388, 39.75131979980810115 -5.33830764272129876, 39.75101276537964168 -5.33853996712798917, 39.75063934497369189 -5.33897142773921374, 39.75014975004072681 -5.33937799591476736, …	Pemba	Kusini Pemba	Mkoani	Ngwachani	550230	Rural	4739.39	104	12	2.53197	8	1.68798	11	2.321
MultiPolygon (((39.70419425047123241 -5.28244923498256824, 39.70425614736819142 -5.28274542555564963, 39.70429593823617864 -5.28279405345640019, 39.70437109943697607 -5.28287804761270596, 39.70449489346528793 -5.28301951188277563, 39.70455679107317337 -5.28332012310156784, 39.70461868855516485 -5.28345274558027267, 39.70463637271685542 -5.28365609980260231, 39.70452142125789408 -5.283930185703773…	Pemba	Kusini Pemba	Chakechake	Mgelema	550114	Rural	1937.06	104	5	2.58123	4	2.06499	4	2.065
MultiPolygon (((39.82436187354011992 -5.09452979651091464, 39.8249446105594842 -5.09457862470406564, 39.82617521489648027 -5.09438286886479563, 39.82674484615028376 -5.09429225543274544, 39.82721536259896311 -5.09412861580569132, 39.82728842710851325 -5.09409825607506761, 39.82733568514087352 -5.09396240384676346, 39.82738294354300024 -5.09389743062105449, 39.82738353756052163 -5.0938363590526387…	Pemba	Kaskazini Pemba	Wete	Chwale	540102	Rural	3478.1	103	9	2.58762	5	1.43757	8	2.3
MultiPolygon (((39.72507698800560405 -5.19950086310501725, 39.72536429823319537 -5.1997243024028208, 39.72557499261296243 -5.19996051012229099, 39.72572822431564532 -5.20003711762283682, 39.72591338019144303 -5.20012649362845192, 39.7260666119922945 -5.20026694111178234, 39.72620069034555712 -5.20049038080542214, 39.72636030781825411 -5.20063082898374418, 39.72643053868477381 -5.20063721225469777…	Pemba	Kusini Pemba	Chakechake	Wesha	550131	Rural	4629.88	91	12	2.59186	7	1.51192	11	2.376
MultiPolygon (((39.76314938176733449 -5.24299827307823207, 39.76360080899130622 -5.24342287420465247, 39.7639833751236722 -5.24387042755860566, 39.76417539462506312 -5.24411491661533535, 39.76436741518232054 -5.24435940468368589, 39.7645151405817785 -5.24454749593982594, 39.76475998259032707 -5.24481908817142628, 39.76500482501626976 -5.24488029166952874, 39.76515785166627381 -5.24486499085830271…	Pemba	Kusini Pemba	Chakechake	Kichungwani	550106	Urban	2283.82	99	6	2.62718	5	2.18931	6	2.627
MultiPolygon (((39.65514209893585473 -5.36613187649616385, 39.65452552417727361 -5.37104279087796321, 39.65441277802865727 -5.37186010287000837, 39.65407161506441014 -5.37266553707431793, 39.65390542534877483 -5.37305788642899618, 39.6537504017961453 -5.37312834372060522, 39.6535530978322015 -5.37328335231354703, 39.65339807374044767 -5.37341017556653977, 39.65322895573051909 -5.3735933663354416,…	Pemba	Kusini Pemba	Mkoani	Uweleni	550235	Urban	3194.71	93	9	2.81716	7	2.19112	8	2.504
MultiPolygon (((39.77489023678803903 -5.23975124585158269, 39.7748088031382423 -5.24041621547806091, 39.77470022421449158 -5.24099976015193825, 39.77491738098370888 -5.24158330593772526, 39.77507484427137285 -5.24179451401575669, 39.77547384419667509 -5.24232970105320106, 39.7750772754703803 -5.24289879110880808, 39.7746166640918446 -5.24345983814972794, 39.77454498296290808 -5.24353462828895278,…	Pemba	Kusini Pemba	Chakechake	Msingini	550119	Urban	2835.94	93	8	2.82094	2	0.705234	8	2.821
MultiPolygon (((39.68411372818972183 -4.87050420486915492, 39.68421322684707775 -4.87068798916589518, 39.68421986494981013 -4.87078489863074982, 39.68423282170525823 -4.870974049238745, 39.68434246956684319 -4.87106921572860507, 39.68435425870803357 -4.87128357240479026, 39.6844846373117619 -4.87165074749298466, 39.68460095657830067 -4.87194151345871695, 39.68460452481549794 -4.8720909670460486, …	Pemba	Kaskazini Pemba	Micheweni	Makangale	540210	Rural	4231.2	93	12	2.83608	8	1.89072	11	2.6
MultiPolygon (((39.64409446766664047 -5.34069994731459996, 39.64413214110403771 -5.3406999476200685, 39.64421585903687628 -5.34069157646849391, 39.64433972472905054 -5.34070794005005745, 39.64434980881448212 -5.34068320599684832, 39.64441678377024658 -5.34071668988144488, 39.64450887347188512 -5.34075854476388656, 39.64460096374970988 -5.34078365739282912, 39.64472654101382432 -5.3408003990268335…	Pemba	Kusini Pemba	Mkoani	Ng'ombeni	550229	Urban	3870.57	95	11	2.84196	7	1.80852	11	2.842
MultiPolygon (((39.75144495885934504 -4.94168250155234912, 39.75141007354024225 -4.94217861040749273, 39.75132842711512637 -4.94262690879286293, 39.75114948672643322 -4.94360942545582205, 39.75115929751246568 -4.94367474532898221, 39.75107382408138079 -4.94376986614694047, 39.75080793298260318 -4.9440612918614093, 39.75070461530292221 -4.94417453089630943, 39.75066704580947174 -4.9443015392726179…	Pemba	Kaskazini Pemba	Micheweni	Konde	540208	Urban	7740	97	22	2.84238	13	1.67959	19	2.455
MultiPolygon (((39.81160707934725451 -5.22603892157606342, 39.81211988279558511 -5.22819016521810553, 39.81219758486855653 -5.22851613124169479, 39.81234132159519845 -5.22911911514558891, 39.81259158731572967 -5.23016899402490321, 39.81263290131315813 -5.23034230751600138, 39.81273233482053797 -5.23075943706455426, 39.812883362460326 -5.23139300898821258, 39.81330676580367367 -5.23316921052825279…	Pemba	Kusini Pemba	Chakechake	Wawi	550130	Urban	8792.49	94	25	2.84334	13	1.47853	25	2.843
MultiPolygon (((39.71249151681106326 -4.92375571562225556, 39.71229370050242835 -4.92396669585438662, 39.71229369975475265 -4.92454689427963554, 39.71247832869629946 -4.92581278171170744, 39.71298854240131249 -4.92693938359744088, 39.71311134019040168 -4.92721053242996554, 39.71326959309771354 -4.9292939721822373, 39.71290033524144292 -4.93045436836873208, 39.71261020333756875 -4.9320367269136298…	Pemba	Kaskazini Pemba	Micheweni	Tondooni	540221	Rural	4914.62	96	14	2.84865	8	1.6278	14	2.849
MultiPolygon (((39.61310924032959235 -5.36952835990367028, 39.61317983882601368 -5.36956501851136458, 39.6132431898126427 -5.3695492872858015, 39.61340644069607464 -5.36954300835531928, 39.61349853088418627 -5.3695534725851557, 39.61354038962367952 -5.36964555222105044, 39.61365968875182375 -5.36967903648207834, 39.61377480072318491 -5.36969787132357279, 39.61382293895800899 -5.36968740741930528,…	Pemba	Kusini Pemba	Mkoani	Makoongwe	550215	Rural	1749.24	142	5	2.85838	4	2.28671	4	2.287
MultiPolygon (((39.79110278967859671 -4.94240481043786151, 39.79104097995800515 -4.94244111699211786, 39.79097917113305272 -4.94247742444513793, 39.79085555255927176 -4.94255003933807924, 39.7906083153226291 -4.9426952681627947, 39.79021303681652455 -4.9429525224910531, 39.78988393940655754 -4.94315970814807404, 39.78933950883268267 -4.94346439389411874, 39.78886885408237362 -4.94377368627157043,…	Pemba	Kaskazini Pemba	Micheweni	Tumbe Magharibi	540222	Rural	6266.34	94	18	2.87249	12	1.91499	14	2.234
MultiPolygon (((39.7915057732623012 -5.1847594680894904, 39.79091741934370674 -5.18778625904666502, 39.79053562566792834 -5.18975039806056682, 39.79046110391501401 -5.19013377587045177, 39.79113228816041214 -5.19259091223658942, 39.79133294461145454 -5.19319281791459098, 39.79165191468540996 -5.19414962435963545, 39.79186842500797638 -5.19588152672746162, 39.79169521570127444 -5.19670417994694223…	Pemba	Kusini Pemba	Chakechake	Mbuzini	550111	Rural	3782.28	89	11	2.9083	7	1.85074	11	2.908
MultiPolygon (((39.78306637307007776 -5.22456049873228512, 39.78318035452020496 -5.224590490542667, 39.78329433688174532 -5.22462048323414052, 39.78356429508080794 -5.2246504748448741, 39.78387024663062732 -5.22470446127581045, 39.78411620832348206 -5.22477044381264033, 39.78429018166526276 -5.22486041945989754, 39.78457813642309304 -5.22499838302192288, 39.78477010667719327 -5.22513634701934571,…	Pemba	Kusini Pemba	Chakechake	Mkoroshoni	550118	Urban	4288.99	101	13	3.03102	6	1.39893	13	3.031
MultiPolygon (((39.87453540391903317 -4.97334142622071074, 39.87279765813110544 -4.97349492057832965, 39.86984972204175648 -4.9737553081540824, 39.86723039072680308 -4.97398667205134704, 39.86288950885155913 -4.97437009779438633, 39.86288950897046846 -4.97437018915478646, 39.86208117409815799 -4.97441949162894836, 39.86090763579084495 -4.97449097880617153, 39.86090840806798496 -4.9744783283902291…	Pemba	Kaskazini Pemba	Micheweni	Kiuyu Mbuyuni	540207	Rural	5810.16	94	18	3.09802	9	1.54901	18	3.098
MultiPolygon (((39.77905063624731241 -5.19306037332317239, 39.77928136655467029 -5.19323679428375229, 39.77945780714003376 -5.19352178383212415, 39.77954376590046337 -5.19396509928548511, 39.77957995768832689 -5.1951910038725444, 39.77954376469514841 -5.19575645712950074, 39.77935827554931336 -5.19619525011840189, 39.77914546171750487 -5.19650770167382259, 39.77900086935462554 -5.1967199906820482…	Pemba	Kusini Pemba	Chakechake	Kwale	550108	Rural	4572.79	94	15	3.28027	7	1.53079	13	2.843
MultiPolygon (((39.75772915082573178 -5.38840121989029885, 39.75654418109937893 -5.38932941519847919, 39.75446425392159711 -5.39095863752405968, 39.75446425344004808 -5.39111184763077134, 39.75449961378533459 -5.39139469518161007, 39.75433460067219471 -5.39157147582450325, 39.75412244165855924 -5.39180718260620395, 39.75380420264279735 -5.39207824478177145, 39.75340165907871182 -5.392254640061548…	Pemba	Kusini Pemba	Mkoani	Kendwa	550209	Rural	5774.04	87	19	3.29059	9	1.5587	19	3.291
MultiPolygon (((39.71261318553134601 -5.07359044891114941, 39.71251957385073439 -5.07370150004617404, 39.71230429452956656 -5.07368404174188381, 39.71214893651646349 -5.07375308297611483, 39.71201614720225592 -5.07392056120885471, 39.71165984568251872 -5.07394869739930865, 39.71143543884822691 -5.07393719021100686, 39.71119952450356294 -5.07396020390650904, 39.71090607021928776 -5.074040751227678…	Pemba	Kaskazini Pemba	Wete	Mtambwe Kaskazi	540125	Rural	7794.34	101	26	3.33575	12	1.53958	21	2.694
MultiPolygon (((39.77619601336805744 -5.13316053443625453, 39.77717957815492156 -5.13323278849323827, 39.77860174163124185 -5.13314071714368492, 39.77906306735849284 -5.13317305690048187, 39.78505909514846905 -5.13359336736873839, 39.78537970029654502 -5.13603878895477539, 39.7854629838926428 -5.13667722737398247, 39.78546303580770882 -5.13667762803600159, 39.78561210304413009 -5.1378203437142921…	Pemba	Kaskazini Pemba	Wete	Kisiwani	540113	Rural	3859.68	104	13	3.36815	6	1.55453	13	3.368
MultiPolygon (((39.7375580237270043 -5.05705137148630879, 39.73747860930789955 -5.05747108815052293, 39.73740675783531628 -5.05795886753798651, 39.737334906575974 -5.05839749083779378, 39.7373273427334226 -5.05877183282420262, 39.73730162241273689 -5.05918698353661078, 39.73730087125970556 -5.0591991120580504, 39.7372441462819026 -5.05943354885375562, 39.73718742127433501 -5.0596490788667019, 39.…	Pemba	Kaskazini Pemba	Wete	Utaani	540135	Urban	4338.88	84	15	3.45711	12	2.76569	13	2.996
MultiPolygon (((39.78671849418036288 -5.23375973565412256, 39.78655901963621488 -5.23391071134865538, 39.78639954501384324 -5.23406168610884404, 39.78630793167847202 -5.23421775074782403, 39.78626042848915745 -5.23448577476626209, 39.786165422607219 -5.23468255111763359, 39.78610095428929583 -5.23481147353250353, 39.78584308010580628 -5.23509306854126333, 39.78561574477684815 -5.23528984524783869…	Pemba	Kusini Pemba	Chakechake	Wara	550129	Urban	6022.28	94	21	3.48705	16	2.6568	17	2.823
MultiPolygon (((39.74964658237020387 -5.25560859916442613, 39.74968575506130009 -5.25568040630009925, 39.74977062744144973 -5.25565429505298454, 39.74994037369390298 -5.25571957437706949, 39.75001871790519914 -5.25588930192812676, 39.74994037349067355 -5.25605902959637739, 39.74988814334776777 -5.25617653269057072, 39.74994363795691044 -5.25618632499841709, 39.74999913166366383 -5.256196116397584…	Pemba	Kusini Pemba	Chakechake	Shungi	550125	Rural	3849.71	91	14	3.63664	10	2.5976	14	3.637
MultiPolygon (((39.68070742159088837 -5.38765103911667698, 39.68069476520120276 -5.38779333480187717, 39.68052395079784844 -5.38779333390815918, 39.68030509465577893 -5.38775063495295736, 39.68008090060625648 -5.38773462266406078, 39.67987805831116077 -5.3877239479440977, 39.67957379473499202 -5.38785204502685922, 39.67946703559874067 -5.38799081650923117, 39.67943500726388351 -5.3880602023981749…	Pemba	Kusini Pemba	Mkoani	Mkanyageni	550224	Mixed	4572.79	98	17	3.71764	11	2.40553	16	3.499
MultiPolygon (((39.64326981822087959 -5.38645190728866829, 39.64324173360002845 -5.38652055036038924, 39.64328854128557822 -5.38654551204213483, 39.64333534868413977 -5.38650494949017755, 39.64339775849961001 -5.38647686832137751, 39.64346016796570638 -5.38648622917578823, 39.64351987144079459 -5.38655817989459074, 39.64356626398632244 -5.38665783698703304, 39.64360695379524913 -5.386706604957922…	Pemba	Kusini Pemba	Mkoani	Michenzani	550220	Rural	4020.67	96	15	3.73072	11	2.73586	12	2.985
MultiPolygon (((39.77834636043447603 -5.02584448799691685, 39.77912127250538532 -5.02859872706989641, 39.77969882260143208 -5.03069457189892866, 39.77962431628093753 -5.03100911922835703, 39.77930649634740234 -5.032350882496611, 39.77902640076654706 -5.03369212693237067, 39.77921931002192224 -5.03662242066941079, 39.78065134898062638 -5.03726019034318995, 39.78183482216338263 -5.03779927445917775…	Pemba	Kaskazini Pemba	Wete	Finya	540103	Rural	3351.58	90	13	3.87876	11	3.28203	11	3.282
MultiPolygon (((39.76972037706987351 -5.24026839335718897, 39.76983455696058911 -5.24028729060789633, 39.76999742453239151 -5.24028050500635878, 39.77001778340238047 -5.24047388951307269, 39.76994652888765103 -5.24047728246925626, 39.76989902522006304 -5.24049424556336163, 39.76988206054525676 -5.24058584815332384, 39.76987866670251748 -5.2406808442942836, 39.76986170171318236 -5.2408945841945788…	Pemba	Kusini Pemba	Chakechake	Chachani	550101	Urban	1026.63	106	4	3.89624	3	2.92218	3	2.922
MultiPolygon (((39.7833745712978839 -5.20820163199351871, 39.78290898955501831 -5.20989842687563076, 39.78225021583182297 -5.20981783423989508, 39.78207135628555591 -5.21111159394989087, 39.78200961588497364 -5.21226047667649794, 39.78235453594923854 -5.21391541393764779, 39.78175038789568418 -5.21423276500278199, 39.781391168012739 -5.21560816028125807, 39.7827933188948677 -5.21850104501029222, …	Pemba	Kusini Pemba	Chakechake	Gombani	550104	Urban	5696.64	91	24	4.21301	13	2.28205	24	4.213
MultiPolygon (((39.73364896372124377 -5.07185657050263838, 39.73430101059167896 -5.07095441726859342, 39.73432302259717375 -5.0709019335816361, 39.73461543434155629 -5.07020472094688124, 39.73520397043298402 -5.0693905332514051, 39.73537327675098396 -5.06870532686874675, 39.73551839476748171 -5.06815312997222289, 39.73566351397884233 -5.06760093444820647, 39.7361472434079559 -5.06671419488135211,…	Pemba	Kaskazini Pemba	Wete	Limbani	540119	Urban	5549.06	103	24	4.32505	12	2.16253	22	3.965
MultiPolygon (((39.85483564827797665 -4.96610660156786476, 39.85486727549287878 -4.9664225463749041, 39.85485827305151219 -4.96682309820475787, 39.85485390790047688 -4.96701732875231539, 39.85524649894973948 -4.96968887230913925, 39.85699207195732896 -4.96950236870344231, 39.85808057252357628 -4.9695863571554737, 39.86119040344696884 -4.96947203824249417, 39.86117948563978786 -4.96979951884552751…	Pemba	Kaskazini Pemba	Micheweni	Maziwa Ng'ombe	540206	Rural	9181.7	94	40	4.35649	15	1.63368	39	4.248
MultiPolygon (((39.8397061239412551 -4.98178486228450002, 39.83939703016902456 -4.98208885570874571, 39.83928301809964267 -4.98222039237300329, 39.83907253605033105 -4.9825974648677942, 39.8388795945853289 -4.98302715104689398, 39.83858141219879201 -4.98344806910677107, 39.83821306862650147 -4.98382514020193756, 39.8377307143769599 -4.98417590489433682, 39.83766941785422944 -4.98424553440075879, …	Pemba	Kaskazini Pemba	Micheweni	Micheweni	540211	Mixed	3823.56	93	17	4.44612	5	1.30768	15	3.923
MultiPolygon (((39.80067051286945912 -5.20283420504876215, 39.79957818097518896 -5.20124011928228125, 39.79900281119392247 -5.19932634906092428, 39.7988552818976018 -5.19685617296614577, 39.79899726448833519 -5.19492300711089872, 39.79995025226289584 -5.19339020117251504, 39.80004236649902083 -5.19070978538777261, 39.8002239005646814 -5.18742969492300343, 39.80102391374243354 -5.18504083894847856…	Pemba	Kusini Pemba	Chakechake	Ole	550123	Rural	4368.08	123	21	4.8076	11	2.51827	20	4.579
MultiPolygon (((39.7170168984551637 -5.02412385181234278, 39.71498173174689583 -5.02441259191968115, 39.71401204995608936 -5.02448990825940989, 39.7124645840302648 -5.02461329330906814, 39.71169509209253334 -5.02457027952028135, 39.71143625429265001 -5.02443749449708577, 39.71054215009382915 -5.02397881304314353, 39.70830398632865865 -5.02283061567889089, 39.70781261677869622 -5.02257853916897457…	Pemba	Kaskazini Pemba	Wete	Junguni	540107	Rural	3778.15	100	19	5.02891	9	2.38212	17	4.5
MultiPolygon (((39.72665560811172725 -5.03875351120540493, 39.72648266938882955 -5.04030977505515931, 39.72575311615980098 -5.04304530027171083, 39.72568308307639029 -5.0438366848166698, 39.7256256429183523 -5.04448576875287369, 39.7256130510591916 -5.04462806770155403, 39.72360431591413032 -5.04474033715352022, 39.72275416620352928 -5.04478785129277352, 39.7220785380788044 -5.04581207935124532, …	Pemba	Kaskazini Pemba	Wete	Ukunjwi	540134	Rural	3849.71	95	21	5.45495	9	2.33784	18	4.676
MultiPolygon (((39.72166999027555079 -4.95523546205586118, 39.727893368707349 -4.95548095387659782, 39.72836994847762071 -4.95496805037673926, 39.72890837441840972 -4.95454244965598534, 39.72933765985867893 -4.95448061037154641, 39.72963597669626523 -4.9548589224253794, 39.7301052799960388 -4.95549914281035608, 39.73047999508940364 -4.95586654204969523, 39.73066553362366449 -4.95606661093507572, …	Pemba	Kaskazini Pemba	Micheweni	Kifundi	540203	Rural	4322.02	101	24	5.55296	15	3.4706	24	5.553
MultiPolygon (((39.75264650089030738 -5.28687434393230671, 39.75277707431755658 -5.28707997559758702, 39.75285378710290729 -5.2872643906228447, 39.75285541858060157 -5.28749450181616609, 39.75282767172682696 -5.28827133161266527, 39.75282440699383102 -5.28874297764982515, 39.75284725721353851 -5.28890454510265151, 39.75291091209427918 -5.28899756856698211, 39.75298762374833927 -5.2890791685705060…	Pemba	Kusini Pemba	Chakechake	Chonga	550103	Rural	4813.75	91	28	5.81667	8	1.66191	28	5.817
MultiPolygon (((39.72823147708854918 -5.05689976003069486, 39.72830574690850369 -5.05694411196308025, 39.72837111281187106 -5.05699341453005147, 39.72846126332372307 -5.05706141148629751, 39.72869105105120013 -5.05722306217803119, 39.72875080985365059 -5.05726813617499005, 39.72925516347815744 -5.05764854769768579, 39.72930095676620965 -5.0576844575915425, 39.72996021590712701 -5.0582273176417329…	Pemba	Kaskazini Pemba	Wete	Jadida	540106	Urban	2174.42	98	13	5.9786	8	3.67914	13	5.979
MultiPolygon (((39.72527909115532907 -5.05723257886334654, 39.72433381669292629 -5.05775020833954958, 39.72413984019760846 -5.05787142993315708, 39.72380881909807471 -5.05807829529292174, 39.72373526661904464 -5.05812180757948759, 39.72334141837089305 -5.05840044414000101, 39.72328851518513915 -5.05843787169980885, 39.72278503540890426 -5.05874276203055917, 39.72239079571269826 -5.058981500786301…	Pemba	Kaskazini Pemba	Wete	Selem	540132	Urban	2630.45	98	16	6.08262	12	4.56196	14	5.322
MultiPolygon (((39.86032936847328756 -5.05002672004659559, 39.85907004860207792 -5.05283289545512293, 39.8584223972030145 -5.05556711812517623, 39.85885416322686581 -5.05671837021164539, 39.85971769461649927 -5.05909282754786105, 39.86018544130932639 -5.06056786926038793, 39.86047328466165851 -5.06218681748008503, 39.86108495389004247 -5.06333806896021166, 39.86151671936572427 -5.0639856485753433…	Pemba	Kaskazini Pemba	Wete	Kojani	540118	Rural	6315.84	94	39	6.17495	17	2.69165	39	6.175
MultiPolygon (((39.7280829401143265 -5.05681105243052986, 39.72800660590606725 -5.05687706425798478, 39.72793027171355362 -5.05694307626502049, 39.72774459345953346 -5.05724838023560608, 39.72769920561551515 -5.0574422896477218, 39.72742687705790843 -5.05799926286101265, 39.72730721808392218 -5.05847372197900835, 39.72710503418956307 -5.05912971307649961, 39.7270596459405283 -5.05976094973760304,…	Pemba	Kaskazini Pemba	Wete	Kipangani	540112	Urban	4038.22	94	28	6.93375	20	4.95268	27	6.686
MultiPolygon (((39.75245161229292279 -4.99322108701141953, 39.75227971736915578 -4.99360220263465759, 39.75163283941859049 -4.99525693891946077, 39.75172199000396489 -4.99873351007228273, 39.75274724408104987 -5.00029351163268032, 39.75824982297650223 -5.01400258897625317, 39.75972689334114563 -5.01844443220195657, 39.75915576847232558 -5.01885108489808118, 39.75758603369417443 -5.019968770790419…	Pemba	Kaskazini Pemba	Wete	Kinyasini	510122	Mixed	6594.48	93	46	6.97553	34	5.15583	36	5.459
MultiPolygon (((39.74059794343966701 -5.04385966394472085, 39.74061586653296274 -5.04385196526573854, 39.74064426204873968 -5.04430776061987007, 39.74075196564749035 -5.04603652040276973, 39.74078823557002238 -5.04661869739241187, 39.74089933867656299 -5.04840200308331788, 39.74090633232818703 -5.04851425549894195, 39.74091332488262651 -5.04862650681073877, 39.74093817650293659 -5.049025398494460…	Pemba	Kaskazini Pemba	Wete	Kizimbani	530113	Rural	4300.34	88	63	14.65	38	8.83651	56	13.022
